# Supplementary material for: An implantable piezoelectric ultrasound stimulator (ImPULS) for deep brain activation
Source: Nat Commun. 2024 Jun 4;15:4601. doi: 10.1038/s41467-024-48748-6 (PMC11150473; doi:10.1038/s41467-024-48748-6)
Supplement: Supplementary file 6 — Source Data [file 41467_2024_48748_MOESM6_ESM.xlsx]

## Sheet: Fig2a
Frequency	Imp	phase	Frequency	Imp	phase
kHz	kohm	deg	kHz	kohm	deg
air			wat
300.262	51.8391	-86.2319	300.262	49.2655	-84.8129
300.694	51.7625	-86.2298	300.694	49.1956	-84.8124
301.127	51.684	-86.2281	301.127	49.1443	-84.8136
301.561	51.6144	-86.2299	301.561	49.0589	-84.8038
301.995	51.5457	-86.23	301.995	49.0041	-84.7974
302.43	51.4707	-86.2294	302.43	48.9304	-84.7986
302.866	51.3993	-86.2244	302.866	48.8714	-84.8054
303.302	51.3348	-86.2349	303.302	48.794	-84.8044
303.739	51.2573	-86.2306	303.739	48.7344	-84.8
304.176	51.1898	-86.231	304.176	48.6764	-84.8021
304.614	51.1189	-86.2314	304.614	48.6008	-84.7968
305.053	51.0478	-86.2227	305.053	48.5408	-84.8066
305.492	50.9792	-86.2369	305.492	48.4788	-84.8056
305.932	50.9055	-86.232	305.932	48.4085	-84.7956
306.373	50.8437	-86.2244	306.373	48.3462	-84.8071
306.814	50.7656	-86.2336	306.814	48.2762	-84.801
307.256	50.699	-86.2177	307.256	48.2075	-84.7957
307.698	50.6332	-86.2277	307.698	48.1451	-84.7973
308.141	50.5652	-86.2261	308.141	48.0879	-84.8009
308.585	50.4822	-86.2325	308.585	48.015	-84.8105
309.029	50.4201	-86.2344	309.029	47.96	-84.8026
309.475	50.3532	-86.2322	309.475	47.8876	-84.8012
309.92	50.2782	-86.2203	309.92	47.8299	-84.8018
310.367	50.2154	-86.2285	310.367	47.7641	-84.8023
310.814	50.1416	-86.2269	310.814	47.6923	-84.8049
311.261	50.0791	-86.2349	311.261	47.6354	-84.803
311.709	50.0103	-86.2268	311.709	47.5662	-84.7954
312.158	49.9381	-86.2316	312.158	47.5004	-84.7994
312.608	49.8721	-86.2302	312.608	47.4446	-84.8016
313.058	49.8034	-86.2315	313.058	47.3775	-84.797
313.509	49.7353	-86.2252	313.509	47.3095	-84.8007
313.961	49.6555	-86.2273	313.961	47.2472	-84.7964
314.413	49.5927	-86.2255	314.413	47.1855	-84.7999
314.865	49.5158	-86.2529	314.865	47.12	-84.7942
315.319	49.4566	-86.2258	315.319	47.057	-84.7963
315.773	49.3539	-86.245	315.773	46.9893	-84.8029
316.228	49.3021	-86.1923	316.228	46.9356	-84.7987
316.683	49.259	-86.2225	316.683	46.8683	-84.7998
317.139	49.1831	-86.2391	317.139	46.7998	-84.7978
317.596	49.0486	-86.2264	317.596	46.7429	-84.8046
318.053	49.0322	-86.235	318.053	46.6848	-84.8036
318.511	48.9894	-86.2475	318.511	46.6167	-84.7906
318.97	48.9203	-86.2288	318.97	46.5589	-84.7979
319.43	48.8383	-86.213	319.43	46.4878	-84.7939
319.889	48.7723	-86.2332	319.889	46.4249	-84.7971
320.35	48.7103	-86.228	320.35	46.3649	-84.8001
320.812	48.6513	-86.227	320.812	46.3092	-84.828
321.274	48.5831	-86.2316	321.274	46.2179	-84.7886
321.736	48.5171	-86.23	321.736	46.1756	-84.8061
322.2	48.4537	-86.2316	322.2	46.1219	-84.7779
322.664	48.3708	-86.2245	322.664	46.0739	-84.8041
323.128	48.3139	-86.2247	323.128	45.9936	-84.7889
323.594	48.2505	-86.2261	323.594	45.9256	-84.8021
324.06	48.1772	-86.2289	324.06	45.8644	-84.8031
324.526	48.1158	-86.2242	324.526	45.8104	-84.8083
324.994	48.0475	-86.2286	324.994	45.7464	-84.8006
325.462	47.9817	-86.2346	325.462	45.6897	-84.8037
325.93	47.9183	-86.2265	325.93	45.6264	-84.7947
326.4	47.8455	-86.2225	326.4	45.5512	-84.7999
326.87	47.7867	-86.2302	326.87	45.4962	-84.8017
327.341	47.726	-86.2277	327.341	45.4384	-84.8002
327.812	47.6519	-86.2358	327.812	45.3693	-84.7879
328.284	47.5946	-86.2327	328.284	45.3151	-84.7936
328.757	47.5293	-86.2316	328.757	45.2544	-84.7953
329.231	47.4537	-86.2306	329.231	45.1905	-84.7986
329.705	47.3983	-86.2258	329.705	45.1264	-84.7949
330.179	47.3251	-86.2222	330.179	45.0643	-84.7943
330.655	47.2589	-86.2277	330.655	45.0089	-84.7917
331.131	47.2008	-86.2327	331.131	44.9511	-84.796
331.608	47.1316	-86.2279	331.608	44.886	-84.792
332.086	47.0714	-86.2285	332.086	44.8349	-84.7894
332.564	47.0042	-86.2214	332.564	44.7757	-84.7918
333.043	46.9374	-86.2273	333.043	44.7075	-84.793
333.522	46.8744	-86.2299	333.522	44.6491	-84.7903
334.003	46.812	-86.2248	334.003	44.5943	-84.7939
334.484	46.7418	-86.2281	334.484	44.5267	-84.7958
334.965	46.6789	-86.2273	334.965	44.4697	-84.7913
335.448	46.615	-86.2234	335.448	44.4095	-84.7939
335.931	46.5496	-86.2301	335.931	44.3458	-84.7913
336.415	46.4871	-86.2261	336.415	44.2948	-84.7899
336.899	46.4276	-86.2329	336.899	44.2266	-84.7902
337.384	46.3546	-86.2319	337.384	44.1712	-84.794
337.87	46.3006	-86.2276	337.87	44.1152	-84.7974
338.357	46.2483	-86.224	338.357	44.051	-84.7932
338.844	46.1795	-86.2291	338.844	43.9884	-84.7943
339.332	46.1035	-86.2277	339.332	43.9327	-84.8019
339.821	46.045	-86.2268	339.821	43.8648	-84.7944
340.31	45.9791	-86.2215	340.31	43.8131	-84.7957
340.8	45.9147	-86.2261	340.8	43.7544	-84.7938
341.291	45.8538	-86.2288	341.291	43.6926	-84.7913
341.783	45.7896	-86.2386	341.783	43.639	-84.8049
342.275	45.7364	-86.2226	342.275	43.583	-84.7903
342.768	45.6614	-86.2277	342.768	43.5159	-84.796
343.261	45.5964	-86.2268	343.261	43.4546	-84.7937
343.756	45.5384	-86.2267	343.756	43.3941	-84.8104
344.251	45.4658	-86.2246	344.251	43.3296	-84.7934
344.747	45.4147	-86.2248	344.747	43.2817	-84.7952
345.243	45.3519	-86.2244	345.243	43.2175	-84.791
345.74	45.2871	-86.2184	345.74	43.169	-84.808
346.238	45.2249	-86.2324	346.238	43.1011	-84.7956
346.737	45.1635	-86.2263	346.737	43.0478	-84.7857
347.236	45.1024	-86.2299	347.236	42.9898	-84.7942
347.736	45.0415	-86.2235	347.736	42.9377	-84.8062
348.237	44.9742	-86.227	348.237	42.8673	-84.7938
348.739	44.9123	-86.2297	348.739	42.8107	-84.7952
349.241	44.8554	-86.2246	349.241	42.7515	-84.7864
349.744	44.7877	-86.224	349.744	42.6934	-84.7881
350.248	44.7264	-86.227	350.248	42.6419	-84.7904
350.752	44.6705	-86.2249	350.752	42.5824	-84.7947
351.257	44.6008	-86.2295	351.257	42.5264	-84.7839
351.763	44.5384	-86.2258	351.763	42.4684	-84.7916
352.269	44.4822	-86.2247	352.269	42.4157	-84.7871
352.777	44.42	-86.2261	352.777	42.3474	-84.7918
353.285	44.3561	-86.2283	353.285	42.2978	-84.7852
353.794	44.3001	-86.227	353.794	42.2386	-84.7869
354.303	44.2385	-86.2289	354.303	42.175	-84.7847
354.813	44.1727	-86.2305	354.813	42.1188	-84.7855
355.324	44.1187	-86.2246	355.324	42.0676	-84.785
355.836	44.0502	-86.232	355.836	42.0115	-84.7877
356.349	43.9952	-86.2266	356.349	41.9542	-84.7844
356.862	43.9373	-86.2243	356.862	41.8927	-84.7886
357.376	43.8701	-86.227	357.376	41.8364	-84.7898
357.89	43.8135	-86.2284	357.89	41.7884	-84.7915
358.406	43.7529	-86.2262	358.406	41.7228	-84.7958
358.922	43.6938	-86.2333	358.922	41.6634	-84.7923
359.439	43.6275	-86.2283	359.439	41.6142	-84.7932
359.957	43.5721	-86.2324	359.957	41.5527	-84.7929
360.475	43.508	-86.2248	360.475	41.4988	-84.7871
360.994	43.4545	-86.2239	360.994	41.4437	-84.7866
361.514	43.3998	-86.2373	361.514	41.3873	-84.789
362.034	43.3356	-86.2222	362.034	41.3313	-84.7888
362.556	43.2719	-86.2295	362.556	41.2794	-84.7925
363.078	43.2073	-86.2278	363.078	41.2169	-84.7913
363.601	43.1559	-86.2232	363.601	41.1647	-84.7886
364.125	43.0999	-86.2354	364.125	41.1088	-84.7875
364.649	43.0328	-86.2258	364.649	41.0495	-84.7909
365.174	42.9727	-86.2297	365.174	41.0013	-84.794
365.7	42.9144	-86.2288	365.7	40.9371	-84.7811
366.227	42.8494	-86.2285	366.227	40.8795	-84.7888
366.754	42.8003	-86.2238	366.754	40.83	-84.7873
367.282	42.7417	-86.232	367.282	40.7654	-84.7793
367.811	42.6738	-86.2284	367.811	40.7276	-84.7865
368.341	42.6215	-86.2292	368.341	40.6654	-84.7882
368.871	42.5558	-86.2203	368.871	40.6022	-84.7873
369.403	42.5059	-86.2294	369.403	40.5519	-84.7944
369.935	42.441	-86.2278	369.935	40.4958	-84.7893
370.467	42.3797	-86.2221	370.467	40.4491	-84.7902
371.001	42.3205	-86.232	371.001	40.395	-84.7873
371.535	42.2638	-86.2215	371.535	40.3331	-84.7896
372.07	42.2154	-86.2245	372.07	40.2786	-84.7941
372.606	42.1531	-86.2214	372.606	40.2232	-84.7977
373.143	42.0916	-86.2291	373.143	40.17	-84.7871
373.68	42.0347	-86.2227	373.68	40.1174	-84.7872
374.218	41.9723	-86.2274	374.218	40.0556	-84.794
374.757	41.918	-86.2298	374.757	40.009	-84.7916
375.297	41.8612	-86.2336	375.297	39.9526	-84.7906
375.837	41.7982	-86.2321	375.837	39.8959	-84.7933
376.379	41.7445	-86.2309	376.379	39.848	-84.7939
376.921	41.6815	-86.228	376.921	39.7891	-84.7934
377.464	41.6311	-86.22	377.464	39.7391	-84.7963
378.007	41.5773	-86.2304	378.007	39.6795	-84.7947
378.551	41.515	-86.2272	378.551	39.6244	-84.7973
379.097	41.464	-86.2235	379.097	39.5802	-84.7986
379.643	41.3937	-86.2232	379.643	39.5189	-84.7985
380.189	41.3457	-86.2262	380.189	39.471	-84.795
380.737	41.2888	-86.2208	380.737	39.42	-84.7943
381.285	41.2258	-86.2327	381.285	39.3592	-84.7941
381.834	41.172	-86.2297	381.834	39.3134	-84.7941
382.384	41.1121	-86.2248	382.384	39.2509	-84.7949
382.935	41.0619	-86.2295	382.935	39.2014	-84.7907
383.486	41.0125	-86.2226	383.486	39.1476	-84.8037
384.039	40.9369	-86.2355	384.039	39.0911	-84.803
384.592	40.8901	-86.223	384.592	39.0444	-84.7961
385.146	40.8298	-86.2298	385.146	38.9908	-84.7963
385.7	40.779	-86.2345	385.7	38.9397	-84.7977
386.256	40.7257	-86.2251	386.256	38.884	-84.7992
386.812	40.6615	-86.2236	386.812	38.8323	-84.8
387.369	40.6014	-86.2314	387.369	38.7811	-84.7988
387.927	40.5485	-86.232	387.927	38.723	-84.7987
388.486	40.494	-86.2325	388.486	38.6732	-84.8051
389.045	40.4412	-86.2209	389.045	38.6195	-84.783
389.605	40.3862	-86.2312	389.605	38.5659	-84.7997
390.166	40.3265	-86.2255	390.166	38.5173	-84.7978
390.728	40.2694	-86.2261	390.728	38.4562	-84.7947
391.291	40.2104	-86.2303	391.291	38.4152	-84.7986
391.855	40.1635	-86.2306	391.855	38.3599	-84.8043
392.419	40.1026	-86.2285	392.419	38.3047	-84.8069
392.984	40.0513	-86.2352	392.984	38.2574	-84.8037
393.55	39.9937	-86.2314	393.55	38.1999	-84.8078
394.117	39.9354	-86.2351	394.117	38.1503	-84.8059
394.684	39.8823	-86.2311	394.684	38.1035	-84.796
395.253	39.8255	-86.2296	395.253	38.0468	-84.8067
395.822	39.7771	-86.2327	395.822	37.9958	-84.8106
396.392	39.7206	-86.2325	396.392	37.9439	-84.8061
396.963	39.6591	-86.2289	396.963	37.8912	-84.8059
397.535	39.611	-86.2287	397.535	37.843	-84.807
398.107	39.5511	-86.2361	398.107	37.7815	-84.8101
398.68	39.5005	-86.2273	398.68	37.7357	-84.8091
399.255	39.4503	-86.2348	399.255	37.6882	-84.8108
399.83	39.3863	-86.2278	399.83	37.6345	-84.8055
400.406	39.3437	-86.227	400.406	37.5872	-84.8068
400.982	39.2803	-86.2298	400.982	37.5275	-84.8051
401.56	39.2239	-86.2286	401.56	37.4825	-84.809
402.138	39.1749	-86.2243	402.138	37.4308	-84.8065
402.717	39.1186	-86.2264	402.717	37.3754	-84.8109
403.297	39.0627	-86.229	403.297	37.3287	-84.8056
403.878	39.0099	-86.229	403.878	37.2672	-84.8119
404.459	38.9585	-86.2322	404.459	37.2211	-84.809
405.042	38.907	-86.2295	405.042	37.1793	-84.8084
405.625	38.8488	-86.2303	405.625	37.1218	-84.8036
406.209	38.799	-86.2348	406.209	37.0776	-84.8045
406.794	38.7378	-86.2357	406.794	37.0176	-84.8038
407.38	38.69	-86.2354	407.38	36.9708	-84.8084
407.967	38.6375	-86.2361	407.967	36.9209	-84.8084
408.555	38.5763	-86.2388	408.555	36.867	-84.8073
409.143	38.53	-86.2241	409.143	36.8149	-84.8029
409.732	38.4754	-86.2336	409.732	36.768	-84.8104
410.322	38.4222	-86.2335	410.322	36.7154	-84.8065
410.913	38.3699	-86.2282	410.913	36.6681	-84.8061
411.505	38.3141	-86.235	411.505	36.6153	-84.8117
412.098	38.26	-86.236	412.098	36.5736	-84.8022
412.691	38.2136	-86.2314	412.691	36.5148	-84.814
413.285	38.157	-86.23	413.285	36.4671	-84.8112
413.88	38.1073	-86.2322	413.88	36.4175	-84.8076
414.477	38.0515	-86.2334	414.477	36.3692	-84.8166
415.074	37.9982	-86.2367	415.074	36.3218	-84.8162
415.671	37.9497	-86.2345	415.671	36.2766	-84.8074
416.27	37.8939	-86.2372	416.27	36.2179	-84.8074
416.869	37.8468	-86.2401	416.869	36.176	-84.8061
417.47	37.7922	-86.2294	417.47	36.1219	-84.7998
418.071	37.7411	-86.232	418.071	36.0709	-84.8071
418.673	37.6902	-86.2355	418.673	36.0219	-84.8049
419.276	37.6379	-86.2321	419.276	35.9692	-84.8038
419.88	37.5831	-86.2317	419.88	35.9255	-84.8079
420.485	37.5342	-86.2342	420.485	35.8758	-84.8026
421.09	37.4821	-86.2372	421.09	35.8251	-84.8033
421.697	37.431	-86.2347	421.697	35.7815	-84.8044
422.304	37.3773	-86.2365	422.304	35.7244	-84.8025
422.912	37.3301	-86.2313	422.912	35.6817	-84.8065
423.521	37.2813	-86.2308	423.521	35.6296	-84.8048
424.131	37.2252	-86.2357	424.131	35.5774	-84.8051
424.742	37.1763	-86.2383	424.742	35.5345	-84.8015
425.353	37.127	-86.2409	425.353	35.4834	-84.7993
425.966	37.0707	-86.2338	425.966	35.4363	-84.8057
426.579	37.0228	-86.2333	426.579	35.3885	-84.8015
427.194	36.9687	-86.2315	427.194	35.337	-84.8047
427.809	36.918	-86.2366	427.809	35.2929	-84.8019
428.425	36.8692	-86.2435	428.425	35.2381	-84.8008
429.042	36.8169	-86.2433	429.042	35.1904	-84.8014
429.66	36.7722	-86.224	429.66	35.1432	-84.7998
430.279	36.7082	-86.2306	430.279	35.0936	-84.7962
430.899	36.6694	-86.2476	430.899	35.0455	-84.7985
431.519	36.6165	-86.2439	431.519	34.9986	-84.794
432.14	36.5734	-86.2394	432.14	34.9455	-84.7989
432.763	36.5204	-86.2393	432.763	34.8993	-84.7996
433.386	36.4668	-86.232	433.386	34.8498	-84.7985
434.01	36.4136	-86.2314	434.01	34.806	-84.7964
434.635	36.3656	-86.2266	434.635	34.7544	-84.7937
435.261	36.3146	-86.2305	435.261	34.7077	-84.7969
435.888	36.2653	-86.2327	435.888	34.6589	-84.7955
436.516	36.2172	-86.2343	436.516	34.6165	-84.7963
437.144	36.1635	-86.2355	437.144	34.5562	-84.801
437.774	36.1195	-86.2352	437.774	34.5163	-84.7835
438.404	36.0668	-86.229	438.404	34.4637	-84.7948
439.036	36.0179	-86.2363	439.036	34.4203	-84.7973
439.668	35.9664	-86.2304	439.668	34.3822	-84.7833
440.301	35.9151	-86.2331	440.301	34.3246	-84.782
440.935	35.8715	-86.2388	440.935	34.2794	-84.7956
441.57	35.8204	-86.2371	441.57	34.2244	-84.7783
442.206	35.7697	-86.2335	442.206	34.1793	-84.775
442.843	35.7236	-86.2283	442.843	34.1313	-84.7795
443.481	35.6715	-86.2321	443.481	34.0809	-84.776
444.12	35.6255	-86.2347	444.12	34.0379	-84.7725
444.759	35.5764	-86.2308	444.759	33.9929	-84.7699
445.4	35.521	-86.2293	445.4	33.9457	-84.7704
446.041	35.4779	-86.2277	446.041	33.8958	-84.7677
446.684	35.4252	-86.2324	446.684	33.8443	-84.7675
447.327	35.3755	-86.2309	447.327	33.8006	-84.7614
447.971	35.3331	-86.2285	447.971	33.7539	-84.7528
448.616	35.2777	-86.2303	448.616	33.7024	-84.7501
449.262	35.2286	-86.2325	449.262	33.6604	-84.7502
449.909	35.1853	-86.2201	449.909	33.6136	-84.7466
450.557	35.132	-86.2379	450.557	33.5621	-84.7404
451.206	35.09	-86.2311	451.206	33.5176	-84.7344
451.856	35.0463	-86.2144	451.856	33.4686	-84.7399
452.507	34.994	-86.2383	452.507	33.4236	-84.7343
453.158	34.9403	-86.2263	453.158	33.3806	-84.7307
453.811	34.8931	-86.2353	453.811	33.3276	-84.7263
454.464	34.8428	-86.236	454.464	33.2884	-84.7216
455.119	34.8007	-86.2322	455.119	33.2397	-84.7159
455.774	34.742	-86.2336	455.774	33.1937	-84.7097
456.431	34.7069	-86.2346	456.431	33.1531	-84.7062
457.088	34.6526	-86.2336	457.088	33.1016	-84.7113
457.747	34.605	-86.2302	457.747	33.059	-84.6906
458.406	34.5626	-86.2334	458.406	33.0076	-84.6872
459.066	34.5095	-86.2341	459.066	32.9658	-84.6918
459.727	34.4664	-86.2341	459.727	32.92	-84.6818
460.389	34.419	-86.2322	460.389	32.8753	-84.6738
461.052	34.3698	-86.23	461.052	32.8222	-84.676
461.716	34.324	-86.2331	461.716	32.7874	-84.6541
462.381	34.2719	-86.2356	462.381	32.7409	-84.6546
463.047	34.2277	-86.2313	463.047	32.6966	-84.6439
463.714	34.1844	-86.2311	463.714	32.6553	-84.6387
464.382	34.1328	-86.2309	464.382	32.607	-84.6342
465.05	34.092	-86.2354	465.05	32.5661	-84.6315
465.72	34.0407	-86.2336	465.72	32.5209	-84.6295
466.391	33.9937	-86.2315	466.391	32.478	-84.6211
467.062	33.9486	-86.2311	467.062	32.438	-84.6175
467.735	33.8976	-86.2344	467.735	32.3935	-84.6069
468.409	33.8572	-86.233	468.409	32.3517	-84.605
469.083	33.8098	-86.2315	469.083	32.3109	-84.5964
469.759	33.7611	-86.2317	469.759	32.2626	-84.6005
470.435	33.7179	-86.2354	470.435	32.2228	-84.5928
471.113	33.6658	-86.2346	471.113	32.1755	-84.5921
471.791	33.6222	-86.2333	471.791	32.1354	-84.5838
472.471	33.5816	-86.2332	472.471	32.0952	-84.5854
473.151	33.5265	-86.2372	473.151	32.0467	-84.5759
473.833	33.4831	-86.2331	473.833	32.0104	-84.5821
474.515	33.4362	-86.2371	474.515	31.9691	-84.5826
475.198	33.392	-86.245	475.198	31.9223	-84.5823
475.883	33.3471	-86.2306	475.883	31.8833	-84.5807
476.568	33.3045	-86.2335	476.568	31.8349	-84.5814
477.255	33.2578	-86.2251	477.255	31.7947	-84.5791
477.942	33.2094	-86.2314	477.942	31.7482	-84.5807
478.63	33.1634	-86.2325	478.63	31.699	-84.5741
479.319	33.124	-86.2341	479.319	31.6534	-84.5801
480.01	33.0775	-86.2316	480.01	31.6158	-84.5797
480.701	33.0264	-86.2359	480.701	31.5645	-84.5685
481.393	32.9859	-86.2354	481.393	31.5191	-84.5724
482.087	32.9381	-86.2355	482.087	31.4685	-84.5776
482.781	32.8895	-86.2362	482.781	31.4222	-84.568
483.476	32.8478	-86.2362	483.476	31.3701	-84.5589
484.172	32.8055	-86.2354	484.172	31.3176	-84.5495
484.87	32.7568	-86.2312	484.87	31.2718	-84.5403
485.568	32.715	-86.2403	485.568	31.2264	-84.5285
486.267	32.6641	-86.2321	486.267	31.1741	-84.5194
486.967	32.6199	-86.234	486.967	31.126	-84.5125
487.669	32.5781	-86.235	487.669	31.0739	-84.4958
488.371	32.527	-86.2324	488.371	31.028	-84.4786
489.075	32.4858	-86.2321	489.075	30.9764	-84.4589
489.779	32.4407	-86.2387	489.779	30.9222	-84.4433
490.484	32.3985	-86.2348	490.484	30.8735	-84.4246
491.19	32.353	-86.2365	491.19	30.8246	-84.3978
491.898	32.3055	-86.2316	491.898	30.7715	-84.3655
492.606	32.2652	-86.2347	492.606	30.7246	-84.334
493.316	32.2165	-86.2347	493.316	30.676	-84.2981
494.026	32.1727	-86.2335	494.026	30.6277	-84.2597
494.738	32.1298	-86.2323	494.738	30.5796	-84.2099
495.45	32.0857	-86.2399	495.45	30.5314	-84.1599
496.164	32.0424	-86.2375	496.164	30.4911	-84.1051
496.878	32.0055	-86.2296	496.878	30.4481	-84.0459
497.594	31.9475	-86.2351	497.594	30.4079	-83.9775
498.31	31.9109	-86.2371	498.31	30.377	-83.9086
499.028	31.8667	-86.2338	499.028	30.3489	-83.836
499.747	31.8195	-86.2394	499.747	30.323	-83.761
500.466	31.7803	-86.2399	500.466	30.3137	-83.681
501.187	31.7337	-86.2337	501.187	30.2984	-83.6029
501.909	31.6845	-86.2377	501.909	30.2975	-83.5316
502.632	31.645	-86.2362	502.632	30.3097	-83.4777
503.356	31.5998	-86.2357	503.356	30.3137	-83.415
504.081	31.5599	-86.2358	504.081	30.3397	-83.3866
504.807	31.5147	-86.2339	504.807	30.3652	-83.3666
505.534	31.4666	-86.2399	505.534	30.3823	-83.3737
506.262	31.4285	-86.2389	506.262	30.4166	-83.3898
506.991	31.3849	-86.2345	506.991	30.4316	-83.4381
507.721	31.3411	-86.2342	507.721	30.4437	-83.492
508.452	31.3002	-86.2334	508.452	30.456	-83.5635
509.184	31.2514	-86.2306	509.184	30.4531	-83.6504
509.918	31.2121	-86.2339	509.918	30.4465	-83.7379
510.652	31.1686	-86.235	510.652	30.4285	-83.8205
511.387	31.1243	-86.235	511.387	30.4003	-83.9099
512.124	31.0822	-86.2384	512.124	30.372	-83.9905
512.861	31.0404	-86.2356	512.861	30.3346	-84.0689
513.6	30.9964	-86.24	513.6	30.3002	-84.1388
514.34	30.9545	-86.2391	514.34	30.2589	-84.2064
515.08	30.9083	-86.2392	515.08	30.212	-84.2678
515.822	30.8671	-86.2378	515.822	30.1666	-84.3251
516.565	30.8264	-86.2377	516.565	30.1204	-84.3761
517.309	30.7807	-86.2398	517.309	30.0652	-84.4233
518.054	30.7444	-86.2378	518.054	30.019	-84.4693
518.8	30.7011	-86.2509	518.8	29.9627	-84.503
519.547	30.6534	-86.2374	519.547	29.9134	-84.539
520.295	30.6142	-86.2388	520.295	29.8651	-84.5697
521.045	30.5688	-86.2445	521.045	29.8075	-84.5895
521.795	30.5261	-86.2321	521.795	29.7599	-84.6178
522.547	30.489	-86.2349	522.547	29.7094	-84.6395
523.299	30.4435	-86.2363	523.299	29.6555	-84.6524
524.053	30.4032	-86.2376	524.053	29.6132	-84.6736
524.808	30.3622	-86.2388	524.808	29.5575	-84.679
525.563	30.3174	-86.2364	525.563	29.5093	-84.692
526.32	30.2773	-86.2398	526.32	29.4655	-84.6976
527.078	30.2335	-86.2348	527.078	29.4159	-84.7133
527.837	30.1908	-86.2378	527.837	29.3743	-84.7243
528.597	30.1548	-86.2385	528.597	29.3287	-84.7239
529.359	30.1103	-86.2391	529.359	29.2835	-84.7418
530.121	30.07	-86.2377	530.121	29.2379	-84.7484
530.884	30.0267	-86.2369	530.884	29.195	-84.752
531.649	29.9827	-86.2373	531.649	29.1461	-84.7586
532.415	29.9467	-86.2372	532.415	29.1041	-84.7708
533.181	29.9036	-86.2427	533.181	29.0607	-84.7783
533.949	29.8593	-86.2375	533.949	29.0181	-84.777
534.718	29.8232	-86.239	534.718	28.9773	-84.7819
535.488	29.7777	-86.2384	535.488	28.9356	-84.7929
536.26	29.7386	-86.2418	536.26	28.8913	-84.8033
537.032	29.6976	-86.237	537.032	28.8504	-84.8001
537.805	29.6553	-86.2338	537.805	28.8027	-84.8104
538.58	29.6176	-86.2354	538.58	28.7629	-84.8121
539.355	29.5775	-86.2355	539.355	28.7227	-84.8211
540.132	29.5334	-86.2354	540.132	28.6766	-84.8212
540.91	29.4947	-86.2436	540.91	28.6396	-84.8341
541.689	29.4545	-86.2427	541.689	28.596	-84.8342
542.469	29.4088	-86.2449	542.469	28.5523	-84.8395
543.25	29.3714	-86.2361	543.25	28.5158	-84.8386
544.033	29.3286	-86.2415	544.033	28.4719	-84.8431
544.816	29.285	-86.243	544.816	28.4313	-84.8477
545.601	29.2506	-86.2428	545.601	28.3896	-84.8501
546.387	29.2091	-86.2426	546.387	28.3463	-84.8547
547.173	29.1705	-86.2373	547.173	28.3068	-84.8541
547.961	29.1311	-86.2392	547.961	28.2684	-84.8593
548.751	29.0855	-86.2407	548.751	28.2259	-84.8608
549.541	29.0474	-86.2434	549.541	28.1874	-84.8666
550.332	29.0084	-86.2341	550.332	28.146	-84.8659
551.125	28.9652	-86.2417	551.125	28.1041	-84.8682
551.919	28.9262	-86.245	551.919	28.0669	-84.8686
552.713	28.8845	-86.2403	552.713	28.0243	-84.8772
553.509	28.8448	-86.2363	553.509	27.9847	-84.8799
554.307	28.8107	-86.2437	554.307	27.947	-84.8768
555.105	28.7664	-86.242	555.105	27.9054	-84.8787
555.904	28.7301	-86.2442	555.904	27.869	-84.8789
556.705	28.689	-86.2397	556.705	27.8295	-84.8835
557.507	28.6466	-86.2412	557.507	27.7878	-84.8815
558.309	28.6115	-86.2425	558.309	27.7523	-84.8842
559.114	28.5704	-86.2435	559.114	27.7112	-84.8859
559.919	28.5275	-86.2375	559.919	27.6725	-84.89
560.725	28.4945	-86.2432	560.725	27.634	-84.8906
561.533	28.4512	-86.2413	561.533	27.5941	-84.8972
562.341	28.4102	-86.2415	562.341	27.5566	-84.8971
563.151	28.3746	-86.2383	563.151	27.5203	-84.8966
563.962	28.3303	-86.2393	563.962	27.4773	-84.8976
564.774	28.2983	-86.2429	564.774	27.4442	-84.8959
565.588	28.2555	-86.2448	565.588	27.403	-84.8973
566.402	28.212	-86.2456	566.402	27.3622	-84.8977
567.218	28.1786	-86.244	567.218	27.3265	-84.9006
568.035	28.1373	-86.2423	568.035	27.2883	-84.9048
568.853	28.101	-86.2406	568.853	27.2511	-84.9035
569.672	28.0618	-86.2362	569.672	27.2134	-84.901
570.493	28.0181	-86.2445	570.493	27.1733	-84.9045
571.314	27.9824	-86.2452	571.314	27.1397	-84.903
572.137	27.9457	-86.2417	572.137	27.1042	-84.8995
572.961	27.9024	-86.2429	572.961	27.0623	-84.9087
573.786	27.8678	-86.2436	573.786	27.0306	-84.909
574.612	27.8295	-86.2457	574.612	26.994	-84.9101
575.44	27.7884	-86.2467	575.44	26.9498	-84.9076
576.269	27.7518	-86.2414	576.269	26.916	-84.9115
577.099	27.7145	-86.2383	577.099	26.8786	-84.9131
577.93	27.6736	-86.2456	577.93	26.8392	-84.9128
578.762	27.6379	-86.2428	578.762	26.8071	-84.9075
579.596	27.5971	-86.2425	579.596	26.7665	-84.9133
580.43	27.5578	-86.2447	580.43	26.7282	-84.9169
581.266	27.5231	-86.2392	581.266	26.6972	-84.9199
582.103	27.4824	-86.2407	582.103	26.6576	-84.915
582.942	27.4459	-86.2363	582.942	26.626	-84.9235
583.781	27.4073	-86.2417	583.781	26.5866	-84.9203
584.622	27.3655	-86.24	584.622	26.5461	-84.9225
585.464	27.334	-86.2389	585.464	26.5122	-84.9226
586.307	27.2934	-86.2494	586.307	26.4765	-84.923
587.151	27.2527	-86.2398	587.151	26.4394	-84.9267
587.997	27.2192	-86.2402	587.997	26.4049	-84.9254
588.844	27.1781	-86.2406	588.844	26.3702	-84.9273
589.692	27.1398	-86.2386	589.692	26.3323	-84.9334
590.541	27.1036	-86.2429	590.541	26.3039	-84.9308
591.391	27.0643	-86.2429	591.391	26.2623	-84.9347
592.243	27.0284	-86.2395	592.243	26.2299	-84.9359
593.096	26.993	-86.2402	593.096	26.1944	-84.9346
593.95	26.9514	-86.244	593.95	26.1571	-84.9429
594.806	26.9129	-86.243	594.806	26.1255	-84.9414
595.662	26.8804	-86.2444	595.662	26.0892	-84.9497
596.52	26.8395	-86.2395	596.52	26.0516	-84.9432
597.379	26.8062	-86.2408	597.379	26.0181	-84.9487
598.239	26.7664	-86.243	598.239	25.9829	-84.9525
599.101	26.7299	-86.2442	599.101	25.9472	-84.951
599.964	26.6928	-86.2405	599.964	25.9124	-84.9609
600.828	26.6538	-86.2392	600.828	25.8764	-84.9589
601.693	26.6168	-86.2421	601.693	25.8421	-84.9645
602.56	26.5824	-86.2395	602.56	25.8074	-84.9636
603.427	26.5424	-86.239	603.427	25.7699	-84.9607
604.296	26.5087	-86.2444	604.296	25.7366	-84.9722
605.167	26.4725	-86.2415	605.167	25.7032	-84.9703
606.038	26.4336	-86.2416	606.038	25.6677	-84.9749
606.911	26.3998	-86.2399	606.911	25.6351	-84.9753
607.785	26.3613	-86.2371	607.785	25.5996	-84.9809
608.66	26.3223	-86.2375	608.66	25.5618	-84.9866
609.537	26.2891	-86.2424	609.537	25.5286	-84.9932
610.415	26.2495	-86.2416	610.415	25.4918	-84.9921
611.294	26.2117	-86.2438	611.294	25.4552	-84.996
612.174	26.1788	-86.2426	612.174	25.4244	-84.9943
613.056	26.1412	-86.2385	613.056	25.3878	-85.001
613.939	26.1007	-86.2409	613.939	25.3539	-85.0047
614.823	26.0751	-86.2374	614.823	25.3199	-85.0017
615.708	26.0312	-86.2396	615.708	25.2856	-85.0109
616.595	25.9964	-86.2442	616.595	25.2505	-85.0091
617.483	25.9611	-86.2407	617.483	25.2158	-85.0192
618.372	25.9213	-86.2396	618.372	25.1782	-85.0178
619.263	25.8893	-86.2395	619.263	25.1469	-85.02
620.155	25.8539	-86.24	620.155	25.1094	-85.0249
621.048	25.8141	-86.2378	621.048	25.0742	-85.0218
621.942	25.781	-86.2396	621.942	25.0423	-85.0223
622.838	25.743	-86.24	622.838	25.0062	-85.0336
623.735	25.7079	-86.2407	623.735	24.9717	-85.0336
624.633	25.6744	-86.2406	624.633	24.9393	-85.0308
625.533	25.6359	-86.2399	625.533	24.9013	-85.0323
626.433	25.6022	-86.2419	626.433	24.8695	-85.0366
627.336	25.5678	-86.2414	627.336	24.836	-85.0389
628.239	25.5292	-86.2401	628.239	24.7965	-85.0403
629.144	25.4957	-86.2422	629.144	24.7651	-85.0399
630.05	25.4622	-86.237	630.05	24.7308	-85.0449
630.957	25.4224	-86.2447	630.957	24.6962	-85.0456
631.866	25.3895	-86.2386	631.866	24.6644	-85.0481
632.776	25.355	-86.2403	632.776	24.6305	-85.0471
633.687	25.3185	-86.2396	633.687	24.594	-85.051
634.6	25.2839	-86.2383	634.6	24.5634	-85.055
635.514	25.2481	-86.241	635.514	24.5274	-85.0542
636.429	25.2121	-86.2368	636.429	24.4936	-85.0534
637.346	25.178	-86.2416	637.346	24.4598	-85.0509
638.264	25.1429	-86.2357	638.264	24.4257	-85.057
639.183	25.1092	-86.2398	639.183	24.3932	-85.0592
640.103	25.0736	-86.2415	640.103	24.3621	-85.0561
641.025	25.0386	-86.24	641.025	24.3244	-85.0648
641.948	25.0041	-86.2388	641.948	24.2929	-85.0608
642.873	24.97	-86.2395	642.873	24.2609	-85.0612
643.799	24.9334	-86.2386	643.799	24.2258	-85.0673
644.726	24.8997	-86.2403	644.726	24.1928	-85.0654
645.654	24.8662	-86.2421	645.654	24.1587	-85.0692
646.584	24.83	-86.2351	646.584	24.1243	-85.0678
647.515	24.7956	-86.2382	647.515	24.0934	-85.0749
648.448	24.7619	-86.2391	648.448	24.0584	-85.0716
649.382	24.7251	-86.2347	649.382	24.0268	-85.0721
650.317	24.6911	-86.2399	650.317	23.9975	-85.075
651.253	24.6573	-86.2385	651.253	23.9599	-85.0738
652.191	24.6233	-86.2382	652.191	23.9298	-85.0764
653.131	24.5902	-86.2349	653.131	23.8966	-85.077
654.071	24.5528	-86.2428	654.071	23.8609	-85.0766
655.013	24.5194	-86.2405	655.013	23.8296	-85.0822
655.956	24.4871	-86.2387	655.956	23.7979	-85.0808
656.901	24.4514	-86.2427	656.901	23.7627	-85.0861
657.847	24.4188	-86.2383	657.847	23.733	-85.0858
658.795	24.3855	-86.2353	658.795	23.7014	-85.0865
659.743	24.3485	-86.239	659.743	23.6674	-85.0858
660.693	24.3194	-86.2323	660.693	23.6364	-85.0881
661.645	24.2821	-86.2378	661.645	23.6039	-85.0902
662.598	24.2454	-86.2374	662.598	23.5677	-85.0924
663.552	24.2154	-86.2394	663.552	23.538	-85.088
664.508	24.1812	-86.2369	664.508	23.5056	-85.0906
665.465	24.1467	-86.2394	665.465	23.4718	-85.0897
666.423	24.1143	-86.2383	666.423	23.4419	-85.0939
667.383	24.0772	-86.2371	667.383	23.408	-85.096
668.344	24.0462	-86.2393	668.344	23.3766	-85.0934
669.306	24.0142	-86.2381	669.306	23.3446	-85.0961
670.27	23.9754	-86.2406	670.27	23.3109	-85.0947
671.236	23.9464	-86.2372	671.236	23.28	-85.098
672.202	23.9128	-86.2388	672.202	23.2513	-85.0954
673.17	23.8781	-86.2371	673.17	23.2165	-85.1032
674.14	23.8451	-86.2402	674.14	23.1835	-85.1041
675.111	23.813	-86.239	675.111	23.1527	-85.1002
676.083	23.7773	-86.2367	676.083	23.1186	-85.0998
677.057	23.747	-86.2389	677.057	23.0894	-85.1018
678.032	23.714	-86.2346	678.032	23.0576	-85.0995
679.008	23.68	-86.2342	679.008	23.0252	-85.1005
679.986	23.6466	-86.2307	679.986	22.9941	-85.0986
680.965	23.6126	-86.2374	680.965	22.96	-85.0992
681.946	23.5761	-86.2354	681.946	22.929	-85.0993
682.928	23.5475	-86.2311	682.928	22.8992	-85.0904
683.912	23.5131	-86.2378	683.912	22.866	-85.0889
684.897	23.4807	-86.2367	684.897	22.8374	-85.0844
685.883	23.4489	-86.233	685.883	22.8127	-85.0788
686.871	23.4141	-86.2363	686.871	22.7809	-85.0801
687.86	23.3826	-86.2324	687.86	22.7567	-85.0808
688.851	23.3509	-86.2385	688.851	22.7282	-85.0922
689.843	23.3142	-86.2355	689.843	22.6948	-85.0942
690.836	23.2841	-86.2388	690.836	22.6678	-85.1017
691.831	23.2521	-86.2343	691.831	22.6371	-85.1126
692.827	23.2171	-86.2369	692.827	22.602	-85.1141
693.825	23.1861	-86.2372	693.825	22.5709	-85.1187
694.824	23.1548	-86.2358	694.824	22.5411	-85.1242
695.825	23.1184	-86.2314	695.825	22.5077	-85.1278
696.827	23.0884	-86.235	696.827	22.4792	-85.1272
697.831	23.0542	-86.2339	697.831	22.4506	-85.126
698.836	23.0208	-86.2347	698.836	22.4168	-85.1296
699.842	22.9911	-86.2366	699.842	22.389	-85.1291
700.85	22.9555	-86.2343	700.85	22.3551	-85.1329
701.859	22.9225	-86.2328	701.859	22.3226	-85.1388
702.87	22.8935	-86.2324	702.87	22.2937	-85.1401
703.882	22.8615	-86.2373	703.882	22.2632	-85.1377
704.896	22.8305	-86.2335	704.896	22.2318	-85.1356
705.911	22.7985	-86.2348	705.911	22.2034	-85.1412
706.928	22.7633	-86.2336	706.928	22.1721	-85.142
707.946	22.7315	-86.2356	707.946	22.1425	-85.1415
708.965	22.7024	-86.233	708.965	22.1142	-85.1441
709.986	22.6675	-86.2372	709.986	22.0831	-85.1498
711.009	22.6375	-86.2312	711.009	22.0509	-85.1444
712.033	22.6048	-86.2334	712.033	22.0211	-85.1487
713.058	22.5711	-86.2335	713.058	21.9863	-85.146
714.085	22.5407	-86.2322	714.085	21.9611	-85.149
715.114	22.51	-86.2368	715.114	21.9314	-85.1548
716.143	22.4749	-86.2298	716.143	21.8994	-85.1547
717.175	22.4449	-86.2337	717.175	21.8732	-85.1534
718.208	22.4151	-86.2327	718.208	21.8426	-85.1546
719.242	22.3797	-86.2291	719.242	21.8119	-85.1568
720.278	22.3505	-86.2332	720.278	21.7842	-85.1578
721.315	22.3176	-86.2263	721.315	21.7536	-85.1637
722.354	22.2851	-86.2289	722.354	21.722	-85.1587
723.394	22.254	-86.229	723.394	21.6922	-85.1613
724.436	22.221	-86.2314	724.436	21.6636	-85.1644
725.479	22.1907	-86.2152	725.479	21.6321	-85.1628
726.524	22.1618	-86.229	726.524	21.6052	-85.1634
727.57	22.1263	-86.2295	727.57	21.5738	-85.161
728.618	22.0966	-86.2294	728.618	21.5458	-85.1685
729.668	22.0656	-86.223	729.668	21.5175	-85.1668
730.718	22.0312	-86.2256	730.718	21.4872	-85.1672
731.771	22.0007	-86.2202	731.771	21.4578	-85.1708
732.824	21.972	-86.2227	732.824	21.4254	-85.175
733.88	21.9377	-86.2231	733.88	21.3956	-85.1688
734.937	21.9082	-86.2213	734.937	21.3701	-85.1751
735.995	21.8749	-86.2177	735.995	21.339	-85.1732
737.055	21.8455	-86.223	737.055	21.3137	-85.1677
738.117	21.8139	-86.217	738.117	21.2854	-85.1775
739.18	21.7813	-86.2206	739.18	21.2521	-85.1807
740.244	21.751	-86.2177	740.244	21.2256	-85.1804
741.31	21.7188	-86.219	741.31	21.1958	-85.1782
742.378	21.6892	-86.219	742.378	21.1659	-85.184
743.447	21.6593	-86.2124	743.447	21.1372	-85.1821
744.518	21.6241	-86.2184	744.518	21.1058	-85.18
745.59	21.5949	-86.2128	745.59	21.0807	-85.1822
746.664	21.5616	-86.2168	746.664	21.0495	-85.1868
747.739	21.532	-86.2143	747.739	21.0209	-85.1875
748.816	21.503	-86.21	748.816	20.9955	-85.1887
749.894	21.4671	-86.2088	749.894	20.9624	-85.1928
750.974	21.4387	-86.2089	750.974	20.937	-85.1915
752.056	21.4049	-86.2085	752.056	20.9062	-85.1886
753.139	21.3756	-86.2068	753.139	20.8789	-85.1945
754.223	21.344	-86.1997	754.223	20.8492	-85.1931
755.31	21.3116	-86.2021	755.31	20.8197	-85.1896
756.397	21.2826	-86.1979	756.397	20.7967	-85.1959
757.487	21.2489	-86.195	757.487	20.7675	-85.1967
758.578	21.2177	-86.1937	758.578	20.7349	-85.2
759.67	21.1879	-86.1943	759.67	20.7114	-85.2011
760.764	21.1539	-86.1928	760.764	20.677	-85.1978
761.86	21.1247	-86.1894	761.86	20.6533	-85.1983
762.957	21.0919	-86.1866	762.957	20.6238	-85.1982
764.056	21.0595	-86.1868	764.056	20.5938	-85.2023
765.156	21.0303	-86.1771	765.156	20.5702	-85.2006
766.258	20.9952	-86.1823	766.258	20.5385	-85.2058
767.361	20.9663	-86.1782	767.361	20.5124	-85.2025
768.467	20.9328	-86.1752	768.467	20.4848	-85.2029
769.573	20.8978	-86.172	769.573	20.4558	-85.206
770.682	20.8684	-86.1697	770.682	20.429	-85.2053
771.792	20.8358	-86.1664	771.792	20.3983	-85.2099
772.903	20.8075	-86.1652	772.903	20.3724	-85.2069
774.016	20.773	-86.1606	774.016	20.344	-85.2072
775.131	20.7409	-86.1562	775.131	20.3149	-85.2128
776.247	20.7087	-86.1517	776.247	20.2909	-85.2126
777.365	20.6757	-86.1507	777.365	20.2613	-85.2134
778.485	20.6462	-86.1423	778.485	20.2329	-85.2162
779.606	20.6132	-86.138	779.606	20.207	-85.2173
780.728	20.5772	-86.1367	780.728	20.1771	-85.2166
781.853	20.5493	-86.1268	781.853	20.1518	-85.2178
782.979	20.514	-86.1256	782.979	20.1201	-85.217
784.106	20.4818	-86.1209	784.106	20.0956	-85.2157
785.236	20.4486	-86.1162	785.236	20.0701	-85.2208
786.366	20.4136	-86.1067	786.366	20.0401	-85.2201
787.499	20.3828	-86.0955	787.499	20.0156	-85.2193
788.633	20.3461	-86.0949	788.633	19.9866	-85.2254
789.769	20.3138	-86.0825	789.769	19.9588	-85.2233
790.906	20.2806	-86.0702	790.906	19.9321	-85.2231
792.045	20.2438	-86.0596	792.045	19.9025	-85.2229
793.186	20.2121	-86.0534	793.186	19.8777	-85.2217
794.328	20.1768	-86.047	794.328	19.8498	-85.2266
795.472	20.1428	-86.0314	795.472	19.8236	-85.2267
796.618	20.1073	-86.0208	796.618	19.7987	-85.2278
797.765	20.0712	-86.0034	797.765	19.7698	-85.2313
798.914	20.0361	-85.993	798.914	19.7429	-85.2294
800.064	20.0007	-85.9788	800.064	19.7149	-85.2355
801.217	19.9618	-85.9589	801.217	19.6869	-85.2342
802.371	19.9278	-85.9401	802.371	19.6633	-85.2345
803.526	19.8879	-85.9195	803.526	19.6355	-85.2374
804.683	19.852	-85.8962	804.683	19.6082	-85.2347
805.842	19.8134	-85.8678	805.842	19.5824	-85.2412
807.003	19.774	-85.8421	807.003	19.5546	-85.2389
808.165	19.7369	-85.807	808.165	19.5299	-85.2415
809.329	19.6941	-85.7735	809.329	19.4999	-85.2397
810.494	19.6562	-85.7314	810.494	19.4744	-85.2438
811.662	19.6142	-85.6859	811.662	19.4498	-85.2414
812.831	19.5718	-85.6362	812.831	19.4204	-85.2413
814.001	19.5319	-85.5772	814.001	19.3964	-85.2444
815.173	19.4883	-85.509	815.173	19.3694	-85.2419
816.347	19.4478	-85.433	816.347	19.3436	-85.2462
817.523	19.406	-85.3475	817.523	19.3186	-85.2459
818.7	19.3597	-85.2488	818.7	19.2897	-85.247
819.879	19.3209	-85.1354	819.879	19.2656	-85.2484
821.06	19.2804	-85.0028	821.06	19.2386	-85.2463
822.243	19.2433	-84.8519	822.243	19.2107	-85.2519
823.427	19.2136	-84.6769	823.427	19.1857	-85.2507
824.613	19.1849	-84.4854	824.613	19.1582	-85.2566
825.8	19.1702	-84.2675	825.8	19.1347	-85.2551
826.99	19.1671	-84.0251	826.99	19.1091	-85.2612
828.181	19.1794	-83.7686	828.181	19.0801	-85.2633
829.373	19.2164	-83.5202	829.373	19.0559	-85.2617
830.568	19.271	-83.2871	830.568	19.0289	-85.2611
831.764	19.3559	-83.1005	831.764	19.0027	-85.2627
832.962	19.4559	-82.9844	832.962	18.9776	-85.2667
834.161	19.5636	-82.9632	834.161	18.9516	-85.2649
835.362	19.6755	-83.0433	835.362	18.9274	-85.2667
836.566	19.77	-83.2023	836.566	18.9	-85.2692
837.77	19.8451	-83.428	837.77	18.8749	-85.2656
838.977	19.8964	-83.6938	838.977	18.8508	-85.2719
840.185	19.9183	-83.9624	840.185	18.822	-85.2731
841.395	19.9223	-84.2228	841.395	18.7984	-85.2726
842.607	19.909	-84.4697	842.607	18.772	-85.2748
843.82	19.8849	-84.6893	843.82	18.7449	-85.2742
845.036	19.8518	-84.8826	845.036	18.7214	-85.2754
846.253	19.8094	-85.048	846.253	18.693	-85.2802
847.471	19.7692	-85.1943	847.471	18.6688	-85.278
848.692	19.7241	-85.3164	848.692	18.6454	-85.2818
849.914	19.677	-85.4276	849.914	18.6198	-85.2881
851.138	19.6344	-85.515	851.138	18.5946	-85.2847
852.364	19.5861	-85.6002	852.364	18.5675	-85.29
853.591	19.543	-85.6673	853.591	18.5415	-85.2855
854.821	19.4994	-85.7255	854.821	18.5184	-85.289
856.052	19.4529	-85.7788	856.052	18.4892	-85.291
857.285	19.4125	-85.8243	857.285	18.4671	-85.2872
858.519	19.3688	-85.8645	858.519	18.4426	-85.2917
859.756	19.3272	-85.9061	859.756	18.4154	-85.294
860.994	19.2899	-85.9346	860.994	18.3924	-85.2901
862.234	19.2479	-85.9616	862.234	18.3665	-85.2943
863.476	19.2119	-85.9862	863.476	18.3409	-85.2975
864.719	19.1725	-86.0089	864.719	18.3182	-85.3068
865.964	19.1354	-86.0293	865.964	18.2906	-85.2995
867.211	19.1024	-86.048	867.211	18.2662	-85.2982
868.46	19.0644	-86.0626	868.46	18.2406	-85.3002
869.711	19.0289	-86.075	869.711	18.2157	-85.3026
870.964	18.9972	-86.0914	870.964	18.1924	-85.3048
872.218	18.959	-86.1044	872.218	18.1676	-85.3077
873.474	18.9282	-86.1152	873.474	18.1446	-85.3045
874.732	18.8941	-86.127	874.732	18.118	-85.3062
875.992	18.8604	-86.1367	875.992	18.0916	-85.3081
877.253	18.8299	-86.1426	877.253	18.0676	-85.3081
878.517	18.795	-86.1527	878.517	18.0411	-85.3081
879.782	18.7666	-86.1591	879.782	18.0194	-85.3103
881.049	18.734	-86.1651	881.049	17.9947	-85.3104
882.318	18.7009	-86.171	882.318	17.968	-85.3144
883.588	18.672	-86.1791	883.588	17.946	-85.3148
884.861	18.6391	-86.183	884.861	17.9224	-85.3144
886.135	18.6095	-86.1905	886.135	17.8953	-85.3184
887.411	18.5822	-86.1931	887.411	17.8726	-85.3183
888.689	18.5493	-86.1971	888.689	17.8451	-85.3187
889.969	18.5222	-86.1983	889.969	17.8226	-85.3222
891.251	18.4929	-86.2039	891.251	17.8	-85.3227
892.534	18.4619	-86.211	892.534	17.7733	-85.3214
893.82	18.4355	-86.209	893.82	17.7508	-85.3255
895.107	18.4042	-86.2167	895.107	17.7248	-85.3265
896.396	18.3763	-86.2166	896.396	17.7022	-85.3308
897.687	18.3492	-86.2188	897.687	17.6788	-85.3276
898.98	18.3175	-86.2249	898.98	17.6526	-85.3322

## Sheet: Fig2b
Frequency	Displacement	Displacement	Frequency	Displacement	Displacement
kHz	nm	nm	kHz	nm	nm
Periodic chirp			Sinusoidal
100	0.033509	0.065139	100	0.198617	0.012509
100.078	0.034349	0.065867	100.078	0.029277	0.006256
100.156	0.03514	0.066575	100.156	0.030392	0.01249
100.234	0.035883	0.067261	100.234	0.03266	0.009755
100.312	0.036577	0.067926	100.312	0.016202	0.010837
100.391	0.037223	0.068569	100.391	0.00853	0.007451
100.469	0.03782	0.069192	100.469	0.022953	0.004787
100.547	0.038368	0.069793	100.547	0.035509	0.002303
100.625	0.038868	0.070372	100.625	0.033958	0.01012
100.703	0.039319	0.070931	100.703	0.008956	0.009021
100.781	0.039722	0.071468	100.781	0.009972	0.006171
100.859	0.04001	0.072219	100.859	0.024767	0.004726
100.938	0.041856	0.072863	100.938	0.007528	0.007295
101.016	0.042725	0.074743	101.016	0.011952	0.009995
101.094	0.043768	0.074554	101.094	0.017033	0.005854
101.172	0.044629	0.075522	101.172	0.013451	0.012507
101.25	0.043427	0.074815	101.25	0.030569	0.005994
101.328	0.042949	0.073126	101.328	0.01559	0.013785
101.406	0.04159	0.072699	101.406	0.010499	0.004027
101.484	0.041959	0.072759	101.484	0.003505	0.012194
101.562	0.039352	0.073288	101.562	0.028824	0.012875
101.641	0.040528	0.073187	101.641	0.006317	0.009961
101.719	0.039729	0.073151	101.719	0.026415	0.005759
101.797	0.038747	0.073065	101.797	0.032259	0.003827
101.875	0.037449	0.072595	101.875	0.012459	0.012144
101.953	0.037252	0.072322	101.953	0.01406	0.005358
102.031	0.036555	0.071805	102.031	0.02088	0.010394
102.109	0.037067	0.071087	102.109	0.021813	0.014616
102.188	0.035591	0.070864	102.188	0.007233	0.006665
102.266	0.03555	0.070392	102.266	0.005992	0.013495
102.344	0.03342	0.070289	102.344	0.028252	0.004857
102.422	0.034263	0.070898	102.422	0.016986	0.005666
102.5	0.035935	0.071039	102.5	0.000707	0.003985
102.578	0.036892	0.07129	102.578	0.006313	0.006446
102.656	0.037066	0.070975	102.656	0.010959	0.006924
102.734	0.036454	0.07071	102.734	0.032888	0.013684
102.812	0.036668	0.069101	102.812	0.023527	0.015464
102.891	0.037672	0.068661	102.891	0.027415	0.006926
102.969	0.039105	0.070059	102.969	0.003006	0.006889
103.047	0.037929	0.07162	103.047	0.019795	0.004105
103.125	0.037503	0.072407	103.125	0.044554	0.019766
103.203	0.03855	0.072087	103.203	0.022188	0.00992
103.281	0.036609	0.071913	103.281	0.027179	0.002668
103.359	0.036968	0.07187	103.359	0.0074	0.003444
103.438	0.036684	0.071672	103.438	0.006941	0.00574
103.516	0.038742	0.072356	103.516	0.035379	0.01326
103.594	0.037517	0.07304	103.594	0.010854	0.00791
103.672	0.035208	0.071823	103.672	0.023345	0.011281
103.75	0.033981	0.073014	103.75	0.005961	0.008976
103.828	0.033572	0.072881	103.828	0.013654	0.007659
103.906	0.03452	0.072217	103.906	0.010505	0.017731
103.984	0.037089	0.072548	103.984	0.015581	0.008836
104.062	0.035999	0.070912	104.062	0.008073	0.007305
104.141	0.036554	0.071445	104.141	0.023165	0.01274
104.219	0.035289	0.071898	104.219	0.028068	0.003997
104.297	0.034737	0.070989	104.297	0.013902	0.01288
104.375	0.034508	0.070592	104.375	0.01726	0.005146
104.453	0.033689	0.071464	104.453	0.021061	0.003763
104.531	0.032246	0.072589	104.531	0.014329	0.006985
104.609	0.030045	0.07226	104.609	0.010223	0.008581
104.688	0.029749	0.072411	104.688	0.015565	0.016271
104.766	0.029359	0.072169	104.766	0.01359	0.0106
104.844	0.028955	0.071911	104.844	0.024159	0.006608
104.922	0.029751	0.072315	104.922	0.029248	0.004264
105	0.02824	0.072945	105	0.030643	0.004296
105.078	0.027537	0.072568	105.078	0.039523	0.008722
105.156	0.028371	0.073612	105.156	0.017288	0.011866
105.234	0.03039	0.073052	105.234	0.022543	0.014092
105.312	0.032707	0.072702	105.312	0.013863	0.008502
105.391	0.033814	0.071513	105.391	0.019125	0.008748
105.469	0.035521	0.070927	105.469	0.021853	0.008614
105.547	0.037758	0.070533	105.547	0.008406	0.01494
105.625	0.039167	0.069774	105.625	0.009257	0.004155
105.703	0.040472	0.071087	105.703	0.025783	0.00717
105.781	0.03949	0.070743	105.781	0.011262	0.007171
105.859	0.039674	0.070651	105.859	0.023962	0.01
105.938	0.039491	0.071617	105.938	0.011466	0.001046
106.016	0.039162	0.071641	106.016	0.015419	0.009544
106.094	0.038803	0.071863	106.094	0.016212	0.011468
106.172	0.037511	0.072595	106.172	0.020585	0.006502
106.25	0.037096	0.073439	106.25	0.035415	0.00656
106.328	0.03773	0.072856	106.328	0.012906	0.00416
106.406	0.036446	0.072958	106.406	0.012278	0.010326
106.484	0.036961	0.073435	106.484	0.014533	0.010708
106.562	0.035686	0.074219	106.562	0.003615	0.005848
106.641	0.036499	0.074066	106.641	0.006048	0.014469
106.719	0.037868	0.074883	106.719	0.014047	0.00631
106.797	0.037711	0.075121	106.797	0.017765	0.006569
106.875	0.03707	0.074966	106.875	0.008031	0.009426
106.953	0.03728	0.074721	106.953	0.010263	0.009738
107.031	0.037884	0.074362	107.031	0.01468	0.008744
107.109	0.039718	0.074211	107.109	0.012224	0.007551
107.188	0.040496	0.075015	107.188	0.015559	0.013762
107.266	0.040182	0.075015	107.266	0.026439	0.013857
107.344	0.039475	0.074071	107.344	0.025947	0.003774
107.422	0.040841	0.074288	107.422	0.017153	0.006343
107.5	0.040227	0.073132	107.5	0.011267	0.011571
107.578	0.039549	0.073079	107.578	0.008002	0.002734
107.656	0.039023	0.07273	107.656	0.024704	0.000816
107.734	0.038535	0.071805	107.734	0.006816	0.016669
107.812	0.040581	0.07036	107.812	0.015434	0.006127
107.891	0.041059	0.069466	107.891	0.013998	0.007008
107.969	0.039947	0.069759	107.969	0.014562	0.015513
108.047	0.039611	0.070494	108.047	0.01207	0.006096
108.125	0.037459	0.071014	108.125	0.009102	0.021296
108.203	0.03642	0.070952	108.203	0.021231	0.012281
108.281	0.037	0.07194	108.281	0.009744	0.010275
108.359	0.036831	0.073262	108.359	0.007078	0.015019
108.438	0.036335	0.073023	108.438	0.024176	0.01591
108.516	0.036553	0.0729	108.516	0.001151	0.013162
108.594	0.036929	0.072834	108.594	0.018558	0.015179
108.672	0.036443	0.072984	108.672	0.029581	0.044252
108.75	0.036331	0.074055	108.75	0.019519	0.017649
108.828	0.035388	0.073483	108.828	0.02351	0.008126
108.906	0.035412	0.072823	108.906	0.0051	0.004021
108.984	0.037247	0.072508	108.984	0.006719	0.013318
109.062	0.036819	0.072169	109.062	0.009253	0.006338
109.141	0.037267	0.072091	109.141	0.010189	0.004495
109.219	0.036903	0.0719	109.219	0.018185	0.0198
109.297	0.03553	0.070935	109.297	0.009593	0.008631
109.375	0.036094	0.070924	109.375	0.012584	0.001968
109.453	0.035058	0.070577	109.453	0.005419	0.011373
109.531	0.035351	0.071065	109.531	0.016338	0.005161
109.609	0.033946	0.072247	109.609	0.018154	0.006317
109.688	0.03528	0.072138	109.688	0.00659	0.007157
109.766	0.03489	0.072852	109.766	0.013127	0.011967
109.844	0.035788	0.073261	109.844	0.016294	0.002193
109.922	0.033913	0.074232	109.922	0.012867	0.008794
110	0.033761	0.073557	110	0.007329	0.010727
110.078	0.034139	0.07308	110.078	0.012034	0.009268
110.156	0.0339	0.072761	110.156	0.021926	0.008224
110.234	0.03254	0.071583	110.234	0.006494	0.001958
110.312	0.031195	0.071597	110.312	0.022821	0.01456
110.391	0.031918	0.07085	110.391	0.029468	0.006509
110.469	0.034049	0.071096	110.469	0.013569	0.004465
110.547	0.035436	0.071327	110.547	0.009603	0.008445
110.625	0.035414	0.072017	110.625	0.009422	0.003767
110.703	0.033901	0.071544	110.703	0.013861	0.013317
110.781	0.033309	0.072223	110.781	0.001948	0.013748
110.859	0.034895	0.072265	110.859	0.019035	0.010984
110.938	0.036696	0.072571	110.938	0.024026	0.01126
111.016	0.038234	0.072176	111.016	0.03431	0.010855
111.094	0.039266	0.071106	111.094	0.016416	0.012119
111.172	0.040291	0.070558	111.172	0.004573	0.013238
111.25	0.041442	0.071014	111.25	0.008882	0.008647
111.328	0.039983	0.070626	111.328	0.004061	0.009124
111.406	0.0413	0.070095	111.406	0.012481	0.002498
111.484	0.041006	0.069727	111.484	0.00952	0.000497
111.562	0.04093	0.067694	111.562	0.003804	0.014469
111.641	0.040823	0.065865	111.641	0.026238	0.006405
111.719	0.040423	0.065435	111.719	0.012123	0.009143
111.797	0.039009	0.063179	111.797	0.012035	0.005893
111.875	0.037662	0.063787	111.875	0.016423	0.005514
111.953	0.038954	0.06449	111.953	0.017922	0.00702
112.031	0.037825	0.065316	112.031	0.057707	0.035713
112.109	0.036376	0.064892	112.109	0.004405	0.02565
112.188	0.035507	0.06637	112.188	0.013629	0.008958
112.266	0.034544	0.066669	112.266	0.01723	0.007297
112.344	0.035309	0.068514	112.344	0.009269	0.010408
112.422	0.035107	0.069628	112.422	0.011785	0.015332
112.5	0.034468	0.070521	112.5	0.024355	0.014278
112.578	0.034616	0.071153	112.578	0.019476	0.002288
112.656	0.034613	0.071006	112.656	0.001545	0.000471
112.734	0.03617	0.073093	112.734	0.01214	0.01229
112.812	0.034829	0.074246	112.812	0.022367	0.004234
112.891	0.034747	0.075131	112.891	0.013426	0.00433
112.969	0.035325	0.075704	112.969	0.002925	0.02004
113.047	0.035211	0.07476	113.047	0.019354	0.005037
113.125	0.035647	0.074014	113.125	0.014583	0.00118
113.203	0.036155	0.073934	113.203	0.028131	0.005571
113.281	0.035097	0.074493	113.281	0.003823	0.001316
113.359	0.034504	0.073129	113.359	0.015556	0.00521
113.438	0.03399	0.072364	113.438	0.01217	0.007712
113.516	0.033773	0.072368	113.516	0.008295	0.008084
113.594	0.032565	0.071222	113.594	0.018852	0.013709
113.672	0.032952	0.069053	113.672	0.008636	0.002616
113.75	0.032508	0.06994	113.75	0.011407	0.010392
113.828	0.031663	0.068974	113.828	0.010811	0.006605
113.906	0.032487	0.069981	113.906	0.004708	0.003543
113.984	0.033722	0.069048	113.984	0.025213	0.020959
114.062	0.035799	0.068618	114.062	0.005262	0.002055
114.141	0.034696	0.068261	114.141	0.004448	0.001034
114.219	0.034563	0.068209	114.219	0.020761	0.005148
114.297	0.034966	0.068334	114.297	0.013034	0.010354
114.375	0.034954	0.06895	114.375	0.024931	0.005967
114.453	0.034998	0.069403	114.453	0.014839	0.00511
114.531	0.036383	0.069554	114.531	0.020576	0.016699
114.609	0.036293	0.069588	114.609	0.026635	0.012378
114.688	0.034894	0.070141	114.688	0.015886	0.008155
114.766	0.035553	0.071394	114.766	0.026189	0.01172
114.844	0.035496	0.071476	114.844	0.005001	0.011006
114.922	0.03648	0.071235	114.922	0.006253	0.01238
115	0.03639	0.071519	115	0.022108	0.005265
115.078	0.035964	0.072148	115.078	0.011514	0.009808
115.156	0.035925	0.071806	115.156	0.020603	0.006914
115.234	0.035493	0.071788	115.234	0.008679	0.014103
115.312	0.035985	0.07245	115.312	0.001587	0.003958
115.391	0.036908	0.071853	115.391	0.005814	0.003889
115.469	0.038785	0.070181	115.469	0.0334	0.006371
115.547	0.038921	0.06836	115.547	0.019693	0.012778
115.625	0.038227	0.068387	115.625	0.016766	0.002828
115.703	0.0352	0.068759	115.703	0.0376	0.004697
115.781	0.035665	0.067708	115.781	0.026822	0.012667
115.859	0.035712	0.067284	115.859	0.004092	0.010809
115.938	0.035237	0.067792	115.938	0.02164	0.014605
116.016	0.033742	0.067735	116.016	0.012989	0.007226
116.094	0.032614	0.068451	116.094	0.018057	0.001022
116.172	0.029655	0.068647	116.172	0.006407	0.002247
116.25	0.029457	0.068808	116.25	0.009268	0.009953
116.328	0.03103	0.069815	116.328	0.008212	0.007829
116.406	0.032025	0.070904	116.406	0.006055	0.005283
116.484	0.032622	0.071675	116.484	0.014423	0.006617
116.562	0.03439	0.073179	116.562	0.008206	0.009558
116.641	0.036081	0.072693	116.641	0.011249	0.003076
116.719	0.037247	0.07252	116.719	0.026692	0.009172
116.797	0.037595	0.072445	116.797	0.009123	0.010355
116.875	0.039515	0.072434	116.875	0.008871	0.014564
116.953	0.040789	0.07229	116.953	0.029641	0.00472
117.031	0.041252	0.070777	117.031	0.02545	0.006391
117.109	0.040761	0.073365	117.109	0.020097	0.00273
117.188	0.040279	0.074345	117.188	0.023598	0.006967
117.266	0.039189	0.074545	117.266	0.017639	0.003274
117.344	0.039304	0.072996	117.344	0.009706	0.005524
117.422	0.037985	0.073142	117.422	0.026655	0.012909
117.5	0.035834	0.072798	117.5	0.012421	0.007598
117.578	0.034022	0.072758	117.578	0.012154	0.007518
117.656	0.032401	0.072259	117.656	0.013608	0.005852
117.734	0.030007	0.072492	117.734	0.019618	0.011805
117.812	0.03074	0.072587	117.812	0.013827	0.005469
117.891	0.030514	0.073113	117.891	0.026561	0.002708
117.969	0.031081	0.073628	117.969	0.017735	0.001601
118.047	0.030369	0.072566	118.047	0.028578	0.003371
118.125	0.032143	0.071366	118.125	0.007408	0.011857
118.203	0.033647	0.06937	118.203	0.015375	0.011545
118.281	0.034402	0.068019	118.281	0.016918	0.006945
118.359	0.03438	0.067646	118.359	0.008619	0.006763
118.438	0.036117	0.067439	118.438	0.018136	0.000764
118.516	0.036773	0.067001	118.516	0.013972	0.009657
118.594	0.03677	0.067594	118.594	0.0048	0.017161
118.672	0.03674	0.068584	118.672	0.007444	0.013837
118.75	0.036007	0.067882	118.75	0.018615	0.010504
118.828	0.034074	0.067477	118.828	0.016838	0.009148
118.906	0.034162	0.067015	118.906	0.018535	0.014786
118.984	0.033982	0.067163	118.984	0.006371	0.014107
119.062	0.03336	0.067637	119.062	0.004296	0.004128
119.141	0.032837	0.068413	119.141	0.00567	0.00238
119.219	0.032861	0.069684	119.219	0.013436	0.009682
119.297	0.031641	0.070186	119.297	0.005452	0.002971
119.375	0.032971	0.070623	119.375	0.014981	0.007869
119.453	0.032602	0.071041	119.453	0.014546	0.011192
119.531	0.033383	0.070605	119.531	0.005314	0.003012
119.609	0.033783	0.070173	119.609	0.005143	0.005728
119.688	0.036436	0.069887	119.688	0.013282	0.008608
119.766	0.038184	0.06857	119.766	0.011484	0.014725
119.844	0.038769	0.06753	119.844	0.008324	0.01547
119.922	0.038245	0.068146	119.922	0.002757	0.015865
120	0.038244	0.068679	120	0.004112	0.055574
120.078	0.037895	0.068216	120.078	0.011461	0.029226
120.156	0.037464	0.068706	120.156	0.020598	0.009182
120.234	0.035281	0.068153	120.234	0.009491	0.016249
120.312	0.034735	0.068609	120.312	0.02069	0.005329
120.391	0.033486	0.067973	120.391	0.008594	0.005468
120.469	0.034646	0.069062	120.469	0.006826	0.009376
120.547	0.034001	0.069802	120.547	0.009973	0.004226
120.625	0.032839	0.070763	120.625	0.021436	0.009125
120.703	0.032646	0.070991	120.703	0.009457	0.008735
120.781	0.032637	0.071748	120.781	0.015708	0.003925
120.859	0.032739	0.071112	120.859	0.007893	0.009646
120.938	0.032384	0.071763	120.938	0.017294	0.002574
121.016	0.03285	0.072068	121.016	0.005887	0.005993
121.094	0.0337	0.070599	121.094	0.025792	0.00891
121.172	0.033833	0.071471	121.172	0.015148	0.010086
121.25	0.035156	0.070997	121.25	0.005624	0.009178
121.328	0.034634	0.069796	121.328	0.010149	0.001715
121.406	0.035684	0.070771	121.406	0.00854	0.002765
121.484	0.034766	0.071216	121.484	0.016166	0.009706
121.562	0.034592	0.070441	121.562	0.017009	0.010639
121.641	0.034812	0.070056	121.641	0.006771	0.01018
121.719	0.033431	0.07073	121.719	0.014663	0.002622
121.797	0.033444	0.070059	121.797	0.010441	0.012156
121.875	0.034224	0.069118	121.875	0.016041	0.002755
121.953	0.034103	0.067882	121.953	0.004603	0.006665
122.031	0.034807	0.069384	122.031	0.00198	0.011076
122.109	0.034746	0.069519	122.109	0.005694	0.003664
122.188	0.033983	0.069371	122.188	0.012334	0.006395
122.266	0.034217	0.069776	122.266	0.014099	0.005052
122.344	0.034645	0.070204	122.344	0.022269	0.001772
122.422	0.034733	0.069579	122.422	0.007299	0.006336
122.5	0.033367	0.070621	122.5	0.008627	0.007227
122.578	0.033674	0.071392	122.578	0.016945	0.010191
122.656	0.033448	0.070909	122.656	0.006405	0.003702
122.734	0.033884	0.072119	122.734	0.010117	0.007209
122.812	0.033742	0.072492	122.812	0.017715	0.002294
122.891	0.033824	0.072456	122.891	0.009089	0.006532
122.969	0.034742	0.07257	122.969	0.022501	0.004726
123.047	0.034267	0.073103	123.047	0.015757	0.00487
123.125	0.034349	0.0724	123.125	0.007967	0.009101
123.203	0.034973	0.072191	123.203	0.024063	0.009534
123.281	0.035762	0.071242	123.281	0.001476	0.00948
123.359	0.036344	0.068767	123.359	0.025265	0.006476
123.438	0.035801	0.068243	123.438	0.013336	0.007369
123.516	0.036053	0.067694	123.516	0.006096	0.008726
123.594	0.03568	0.06827	123.594	0.015966	0.009342
123.672	0.035108	0.068714	123.672	0.006713	0.006626
123.75	0.034589	0.069532	123.75	0.005214	0.01934
123.828	0.033965	0.06992	123.828	0.011608	0.006027
123.906	0.03446	0.069787	123.906	0.014796	0.008915
123.984	0.03319	0.070046	123.984	0.009275	0.006755
124.062	0.032008	0.071977	124.062	0.017248	0.013442
124.141	0.031931	0.072653	124.141	0.006526	0.013613
124.219	0.031527	0.072703	124.219	0.018491	0.013426
124.297	0.030206	0.072643	124.297	0.010953	0.008374
124.375	0.030315	0.072857	124.375	0.023541	0.009403
124.453	0.031511	0.072289	124.453	0.010382	0.01302
124.531	0.032373	0.071896	124.531	0.024822	0.00695
124.609	0.032618	0.072005	124.609	0.013901	0.005674
124.688	0.033389	0.070835	124.688	0.017183	0.008844
124.766	0.03544	0.068867	124.766	0.006876	0.010558
124.844	0.03687	0.068428	124.844	0.029627	0.011487
124.922	0.036048	0.06813	124.922	0.023161	0.009261
125	0.035292	0.069516	125	0.006759	0.004856
125.078	0.035852	0.0701	125.078	0.004462	0.010825
125.156	0.037597	0.071199	125.156	0.00252	0.000816
125.234	0.037269	0.072306	125.234	0.013466	0.003832
125.312	0.037805	0.073155	125.312	0.017142	0.004736
125.391	0.038807	0.072761	125.391	0.019868	0.010754
125.469	0.038668	0.074197	125.469	0.007064	0.005304
125.547	0.039177	0.074599	125.547	0.016985	0.012261
125.625	0.039378	0.074721	125.625	0.012502	0.007414
125.703	0.040545	0.073754	125.703	0.013946	0.008241
125.781	0.040416	0.073014	125.781	0.007046	0.002678
125.859	0.039505	0.071728	125.859	0.017109	0.004089
125.938	0.040655	0.070829	125.938	0.009515	0.016297
126.016	0.039431	0.070549	126.016	0.017035	0.004627
126.094	0.039268	0.070177	126.094	0.008393	0.009741
126.172	0.037691	0.069772	126.172	0.011769	0.009529
126.25	0.037558	0.068902	126.25	0.012495	0.007444
126.328	0.036954	0.067334	126.328	0.028131	0.016624
126.406	0.03584	0.068227	126.406	0.004302	0.012826
126.484	0.033369	0.068602	126.484	0.009318	0.009872
126.562	0.032696	0.069852	126.562	0.004333	0.007055
126.641	0.033649	0.071809	126.641	0.019298	0.002394
126.719	0.033384	0.072314	126.719	0.018124	0.010148
126.797	0.031637	0.073378	126.797	0.025107	0.004741
126.875	0.032748	0.072897	126.875	0.032441	0.005139
126.953	0.032911	0.072271	126.953	0.019504	0.005074
127.031	0.032204	0.072115	127.031	0.012138	0.007014
127.109	0.032652	0.070919	127.109	0.017988	0.002882
127.188	0.032324	0.069564	127.188	0.01018	0.002996
127.266	0.034161	0.068739	127.266	0.028611	0.007515
127.344	0.035198	0.067583	127.344	0.006105	0.006958
127.422	0.034859	0.06666	127.422	0.010524	0.010819
127.5	0.035646	0.066195	127.5	0.020528	0.011753
127.578	0.035945	0.066526	127.578	0.023976	0.010074
127.656	0.038207	0.066371	127.656	0.016269	0.009417
127.734	0.038692	0.066005	127.734	0.010385	0.01192
127.812	0.039031	0.066319	127.812	0.012202	0.007749
127.891	0.038941	0.066593	127.891	0.011699	0.005272
127.969	0.037582	0.066884	127.969	0.020705	0.012608
128.047	0.037599	0.067253	128.047	0.016505	0.006813
128.125	0.037398	0.069095	128.125	0.0122	0.005749
128.203	0.037639	0.070142	128.203	0.016563	0.010123
128.281	0.035496	0.069584	128.281	0.019125	0.008822
128.359	0.034241	0.06963	128.359	0.014127	0.004521
128.438	0.0352	0.069424	128.438	0.018965	0.001765
128.516	0.034253	0.069929	128.516	0.01272	0.002761
128.594	0.033228	0.070604	128.594	0.013074	0.002893
128.672	0.030685	0.071332	128.672	0.029442	0.005831
128.75	0.031211	0.070195	128.75	0.031397	0.000205
128.828	0.031636	0.070873	128.828	0.005761	0.00623
128.906	0.032764	0.07052	128.906	0.019965	0.011811
128.984	0.033101	0.069923	128.984	0.030406	0.006009
129.062	0.034594	0.07044	129.062	0.015193	0.004593
129.141	0.035173	0.070404	129.141	0.016987	0.005977
129.219	0.035985	0.069872	129.219	0.012544	0.001813
129.297	0.036829	0.069662	129.297	0.015103	0.005983
129.375	0.037347	0.069605	129.375	0.014179	0.008144
129.453	0.036867	0.069494	129.453	0.01451	0.005411
129.531	0.036278	0.068516	129.531	0.009372	0.006181
129.609	0.037026	0.067681	129.609	0.011736	0.011233
129.688	0.036287	0.068746	129.688	0.008002	0.009569
129.766	0.037836	0.068642	129.766	0.028001	0.009924
129.844	0.035541	0.068874	129.844	0.018715	0.011526
129.922	0.035279	0.07009	129.922	0.029945	0.011632
130	0.036118	0.071534	130	0.005184	0.008172
130.078	0.033844	0.071935	130.078	0.031992	0.006278
130.156	0.032519	0.072404	130.156	0.019383	0.014517
130.234	0.0312	0.072344	130.234	0.0177	0.008361
130.312	0.031448	0.07219	130.312	0.027141	0.008608
130.391	0.030387	0.07313	130.391	0.012366	0.003648
130.469	0.031437	0.072145	130.469	0.017867	0.00641
130.547	0.032129	0.071703	130.547	0.002593	0.01204
130.625	0.032446	0.071476	130.625	0.017805	0.006797
130.703	0.031675	0.070545	130.703	0.02883	0.007372
130.781	0.031941	0.069274	130.781	0.009774	0.007306
130.859	0.033729	0.069191	130.859	0.008395	0.008691
130.938	0.035171	0.068891	130.938	0.004779	0.007258
131.016	0.036229	0.070207	131.016	0.005126	0.009375
131.094	0.037032	0.06935	131.094	0.011832	0.006172
131.172	0.036438	0.069262	131.172	0.008203	0.003903
131.25	0.037461	0.07049	131.25	0.012375	0.014035
131.328	0.037768	0.070782	131.328	0.012403	0.00566
131.406	0.036349	0.071862	131.406	0.019725	0.016249
131.484	0.03614	0.072415	131.484	0.019511	0.007063
131.562	0.035539	0.072963	131.562	0.020561	0.003349
131.641	0.034998	0.072654	131.641	0.020181	0.004836
131.719	0.034678	0.071107	131.719	0.022783	0.007408
131.797	0.035108	0.071172	131.797	0.019713	0.01419
131.875	0.035418	0.071342	131.875	0.011812	0.009608
131.953	0.036053	0.070556	131.953	0.011167	0.005009
132.031	0.03806	0.070349	132.031	0.031588	0.016029
132.109	0.038927	0.070468	132.109	0.022738	0.002539
132.188	0.039684	0.069895	132.188	0.002359	0.003905
132.266	0.039706	0.070074	132.266	0.006283	0.011321
132.344	0.040529	0.070964	132.344	0.024947	0.012577
132.422	0.041688	0.071779	132.422	0.004965	0.004921
132.5	0.042493	0.072152	132.5	0.015157	0.005871
132.578	0.042272	0.072213	132.578	0.019462	0.004718
132.656	0.040646	0.071617	132.656	0.002161	0.008723
132.734	0.039007	0.072259	132.734	0.017394	0.001376
132.812	0.038482	0.073123	132.812	0.021422	0.006792
132.891	0.036683	0.073548	132.891	0.012547	0.007507
132.969	0.036105	0.074357	132.969	0.005467	0.015284
133.047	0.034715	0.074672	133.047	0.013319	0.002364
133.125	0.034194	0.073774	133.125	0.028188	0.007314
133.203	0.034078	0.073165	133.203	0.013189	0.002475
133.281	0.033858	0.072616	133.281	0.023793	0.012667
133.359	0.035023	0.073266	133.359	0.00929	0.009797
133.438	0.035234	0.073678	133.438	0.009683	0.002362
133.516	0.035773	0.073696	133.516	0.007884	0.002496
133.594	0.034656	0.074851	133.594	0.019231	0.00075
133.672	0.034017	0.074448	133.672	0.0176	0.020377
133.75	0.03526	0.074614	133.75	0.009012	0.013333
133.828	0.034357	0.074178	133.828	0.021892	0.010435
133.906	0.033744	0.07485	133.906	0.017265	0.007251
133.984	0.03355	0.073694	133.984	0.011075	0.005332
134.062	0.033098	0.072206	134.062	0.014644	0.00891
134.141	0.032792	0.071406	134.141	0.017059	0.007189
134.219	0.032019	0.071303	134.219	0.017721	0.008467
134.297	0.031296	0.070564	134.297	0.011878	0.00649
134.375	0.031088	0.069732	134.375	0.009212	0.008216
134.453	0.030468	0.06808	134.453	0.030221	0.009991
134.531	0.031291	0.067464	134.531	0.018622	0.005191
134.609	0.033359	0.067619	134.609	0.017777	0.003071
134.688	0.034262	0.067016	134.688	0.021129	0.001165
134.766	0.035421	0.067793	134.766	0.00707	0.007825
134.844	0.036268	0.06811	134.844	0.008385	0.015221
134.922	0.037065	0.068083	134.922	0.015271	0.002877
135	0.036223	0.069356	135	0.015579	0.0044
135.078	0.036745	0.070825	135.078	0.015465	0.010177
135.156	0.03593	0.071974	135.156	0.031213	0.006068
135.234	0.036386	0.07195	135.234	0.009751	0.012088
135.312	0.037408	0.073053	135.312	0.019735	0.005879
135.391	0.037238	0.073199	135.391	0.00892	0.010099
135.469	0.037185	0.074468	135.469	0.011034	0.005097
135.547	0.037667	0.075084	135.547	0.006969	0.004013
135.625	0.03723	0.076981	135.625	0.011254	0.007038
135.703	0.037438	0.078047	135.703	0.011029	0.00623
135.781	0.03677	0.079435	135.781	0.015861	0.008071
135.859	0.036689	0.07882	135.859	0.013246	0.012833
135.938	0.03574	0.07922	135.938	0.013571	0.004619
136.016	0.035127	0.078645	136.016	0.015854	0.0056
136.094	0.036395	0.078557	136.094	0.01073	0.004127
136.172	0.037199	0.078849	136.172	0.020563	0.012888
136.25	0.034512	0.077612	136.25	0.011731	0.006593
136.328	0.034869	0.077047	136.328	0.007836	0.005858
136.406	0.034904	0.076088	136.406	0.005994	0.004859
136.484	0.035557	0.075118	136.484	0.023476	0.012979
136.562	0.03503	0.074481	136.562	0.010944	0.003862
136.641	0.034821	0.073809	136.641	0.005323	0.000289
136.719	0.033668	0.072817	136.719	0.01525	0.007866
136.797	0.034279	0.071666	136.797	0.01373	0.013096
136.875	0.036361	0.071322	136.875	0.026554	0.003628
136.953	0.038493	0.070211	136.953	0.011179	0.001451
137.031	0.039434	0.069791	137.031	0.019176	0.007383
137.109	0.040082	0.070745	137.109	0.018369	0.005789
137.188	0.039654	0.072762	137.188	0.008812	0.005417
137.266	0.041076	0.073247	137.266	0.022965	0.008551
137.344	0.042674	0.074162	137.344	0.030806	0.005356
137.422	0.043274	0.073818	137.422	0.009062	0.012726
137.5	0.042535	0.074877	137.5	0.010333	0.010261
137.578	0.042116	0.07429	137.578	0.024581	0.009262
137.656	0.041851	0.07414	137.656	0.010421	0.00376
137.734	0.040699	0.074473	137.734	0.01335	0.004986
137.812	0.039725	0.075067	137.812	0.001802	0.009074
137.891	0.040511	0.075736	137.891	0.015872	0.009278
137.969	0.039714	0.075039	137.969	0.006163	0.012952
138.047	0.038592	0.075999	138.047	0.018968	0.01167
138.125	0.037656	0.074766	138.125	0.021464	0.006021
138.203	0.035971	0.073483	138.203	0.001428	0.004431
138.281	0.035261	0.072594	138.281	0.014655	0.006747
138.359	0.035325	0.072203	138.359	0.007448	0.008165
138.438	0.035162	0.070893	138.438	0.010262	0.001116
138.516	0.036434	0.070703	138.516	0.014569	0.003476
138.594	0.034943	0.071393	138.594	0.003413	0.003848
138.672	0.034837	0.072357	138.672	0.021024	0.00211
138.75	0.033619	0.073927	138.75	0.02337	0.002467
138.828	0.035708	0.074161	138.828	0.015471	0.003141
138.906	0.036641	0.074415	138.906	0.000925	0.01046
138.984	0.035263	0.073723	138.984	0.00305	0.009049
139.062	0.034623	0.073245	139.062	0.00443	0.009752
139.141	0.034742	0.072716	139.141	0.013118	0.005672
139.219	0.035248	0.072253	139.219	0.015029	0.003586
139.297	0.035762	0.073418	139.297	0.014228	0.013352
139.375	0.034695	0.073804	139.375	0.005718	0.003848
139.453	0.034809	0.074514	139.453	0.013801	0.010249
139.531	0.035838	0.074211	139.531	0.017381	0.008659
139.609	0.03788	0.074986	139.609	0.007413	0.009589
139.688	0.038817	0.073223	139.688	0.003938	0.007567
139.766	0.039006	0.072893	139.766	0.001345	0.005259
139.844	0.038642	0.0735	139.844	0.025455	0.008739
139.922	0.038044	0.07389	139.922	0.011024	0.022771
140	0.038867	0.074644	140	0.020279	0.034886
140.078	0.039343	0.076275	140.078	0.007843	0.009114
140.156	0.037937	0.07781	140.156	0.017573	0.02668
140.234	0.03816	0.078311	140.234	0.037892	0.004805
140.312	0.03749	0.078714	140.312	0.004002	0.010398
140.391	0.039438	0.0779	140.391	0.010399	0.005056
140.469	0.039582	0.077973	140.469	0.013454	0.004516
140.547	0.038813	0.07621	140.547	0.006459	0.008169
140.625	0.038785	0.074857	140.625	0.007153	0.008823
140.703	0.039244	0.07491	140.703	0.007978	0.010033
140.781	0.038531	0.075322	140.781	0.011277	0.007919
140.859	0.038545	0.075662	140.859	0.01152	0.007413
140.938	0.037574	0.074905	140.938	0.010882	0.005331
141.016	0.038694	0.07611	141.016	0.033282	0.002013
141.094	0.038679	0.075126	141.094	0.022015	0.003447
141.172	0.038944	0.074706	141.172	0.004018	0.010246
141.25	0.037865	0.074151	141.25	0.017987	0.006177
141.328	0.037728	0.07454	141.328	0.017032	0.005671
141.406	0.037269	0.073928	141.406	0.011684	0.005557
141.484	0.036947	0.074008	141.484	0.015708	0.008711
141.562	0.037316	0.074645	141.562	0.017086	0.007687
141.641	0.037197	0.075084	141.641	0.024946	0.016895
141.719	0.037685	0.075614	141.719	0.004375	0.004865
141.797	0.037907	0.075987	141.797	0.011266	0.003487
141.875	0.039145	0.075853	141.875	0.004081	0.004039
141.953	0.039037	0.074899	141.953	0.011659	0.006716
142.031	0.03864	0.074928	142.031	0.006006	0.006535
142.109	0.038766	0.073295	142.109	0.003441	0.009399
142.188	0.037924	0.072725	142.188	0.010938	0.000921
142.266	0.037504	0.073454	142.266	0.002822	0.004467
142.344	0.037246	0.073226	142.344	0.012305	0.002853
142.422	0.038208	0.071975	142.422	0.004186	0.014502
142.5	0.03721	0.072006	142.5	0.007808	0.008297
142.578	0.034822	0.072286	142.578	0.00312	0.006865
142.656	0.03329	0.071345	142.656	0.017987	0.000534
142.734	0.03239	0.071409	142.734	0.005795	0.003595
142.812	0.031988	0.071803	142.812	0.016192	0.007902
142.891	0.031488	0.072153	142.891	0.007326	0.004109
142.969	0.031245	0.072312	142.969	0.008913	0.005114
143.047	0.031308	0.072844	143.047	0.00577	0.005766
143.125	0.032761	0.073771	143.125	0.018696	0.011798
143.203	0.034063	0.075081	143.203	0.02062	0.005542
143.281	0.034331	0.075415	143.281	0.016888	0.019988
143.359	0.033906	0.076425	143.359	0.013208	0.007617
143.438	0.033981	0.07527	143.438	0.004689	0.004397
143.516	0.034045	0.074581	143.516	0.008409	0.009798
143.594	0.034782	0.075048	143.594	0.025921	0.01946
143.672	0.035404	0.074682	143.672	0.013048	0.010648
143.75	0.035458	0.074313	143.75	0.020722	0.003525
143.828	0.03612	0.074385	143.828	0.02079	0.010455
143.906	0.038284	0.074312	143.906	0.013248	0.004544
143.984	0.038028	0.074539	143.984	0.004855	0.004064
144.062	0.037844	0.074946	144.062	0.013657	0.002838
144.141	0.037671	0.074819	144.141	0.011336	0.003529
144.219	0.038003	0.07454	144.219	0.026773	0.003976
144.297	0.037351	0.074912	144.297	0.010387	0.007638
144.375	0.038307	0.074952	144.375	0.008907	0.005059
144.453	0.038017	0.07513	144.453	0.019958	0.006298
144.531	0.038162	0.07521	144.531	0.006989	0.002644
144.609	0.038837	0.074873	144.609	0.006905	0.012572
144.688	0.039561	0.075443	144.688	0.0062	0.009607
144.766	0.039597	0.075806	144.766	0.023159	0.012385
144.844	0.038581	0.075778	144.844	0.034048	0.0026
144.922	0.038321	0.075954	144.922	0.011628	0.010558
145	0.0382	0.075505	145	0.012441	0.008187
145.078	0.038974	0.07512	145.078	0.010881	0.005332
145.156	0.038175	0.075177	145.156	0.027337	0.005479
145.234	0.038235	0.075025	145.234	0.019992	0.002871
145.312	0.038541	0.075298	145.312	0.015734	0.005023
145.391	0.037635	0.076427	145.391	0.016241	0.012279
145.469	0.039334	0.077323	145.469	0.014586	0.005805
145.547	0.039252	0.077912	145.547	0.009236	0.005543
145.625	0.040902	0.077587	145.625	0.01683	0.007715
145.703	0.040542	0.076283	145.703	0.012389	0.009008
145.781	0.039568	0.075939	145.781	0.016019	0.004389
145.859	0.039514	0.076393	145.859	0.007446	0.003014
145.938	0.040904	0.075606	145.938	0.015183	0.001089
146.016	0.039539	0.074243	146.016	0.024221	0.002576
146.094	0.039718	0.073367	146.094	0.008579	0.00218
146.172	0.040015	0.072952	146.172	0.008684	0.010724
146.25	0.040516	0.072072	146.25	0.007664	0.003389
146.328	0.040434	0.071552	146.328	0.003973	0.007541
146.406	0.038921	0.071752	146.406	0.009778	0.006691
146.484	0.038703	0.072048	146.484	0.028778	0.006462
146.562	0.038224	0.071088	146.562	0.002402	0.004442
146.641	0.037503	0.070309	146.641	0.015799	0.008239
146.719	0.036818	0.071672	146.719	0.013295	0.003079
146.797	0.037335	0.072632	146.797	0.008854	0.004442
146.875	0.037442	0.07287	146.875	0.004082	0.009075
146.953	0.037027	0.073741	146.953	0.013227	0.012234
147.031	0.038605	0.074497	147.031	0.015206	0.009632
147.109	0.038348	0.074933	147.109	0.005818	0.005936
147.188	0.038088	0.075449	147.188	0.023728	0.003871
147.266	0.037883	0.075198	147.266	0.01381	0.006043
147.344	0.039152	0.076166	147.344	0.011169	0.004538
147.422	0.039834	0.07612	147.422	0.002289	0.007484
147.5	0.039373	0.076031	147.5	0.003754	0.006361
147.578	0.038203	0.075384	147.578	0.01641	0.010137
147.656	0.039801	0.075701	147.656	0.003017	0.008865
147.734	0.04023	0.075206	147.734	0.008217	0.003371
147.812	0.040204	0.074404	147.812	0.007198	0.010812
147.891	0.039603	0.074766	147.891	0.003443	0.004261
147.969	0.039156	0.075062	147.969	0.004645	0.007513
148.047	0.038775	0.07601	148.047	0.004209	0.002625
148.125	0.038668	0.07623	148.125	0.008772	0.006287
148.203	0.037655	0.077038	148.203	0.007554	0.004146
148.281	0.038592	0.078029	148.281	0.013152	0.005026
148.359	0.038515	0.078642	148.359	0.016374	0.001636
148.438	0.038592	0.07858	148.438	0.007292	0.005869
148.516	0.038561	0.07974	148.516	0.032459	0.015076
148.594	0.039418	0.079496	148.594	0.018593	0.009603
148.672	0.039545	0.080231	148.672	0.010595	0.004723
148.75	0.040658	0.080554	148.75	0.003986	0.004826
148.828	0.041771	0.079799	148.828	0.012024	0.006584
148.906	0.042334	0.079901	148.906	0.017719	0.004177
148.984	0.042336	0.079392	148.984	0.011697	0.008773
149.062	0.042134	0.079392	149.062	0.011641	0.004536
149.141	0.042407	0.078319	149.141	0.008598	0.006026
149.219	0.042893	0.077487	149.219	0.011077	0.014349
149.297	0.042243	0.077369	149.297	0.005239	0.005933
149.375	0.041817	0.077629	149.375	0.011922	0.003327
149.453	0.041048	0.077379	149.453	0.014173	0.003822
149.531	0.040633	0.077178	149.531	0.013717	0.000805
149.609	0.040083	0.077927	149.609	0.023688	0.002789
149.688	0.040356	0.07788	149.688	0.013415	0.007284
149.766	0.039453	0.077643	149.766	0.005152	0.014284
149.844	0.03877	0.077207	149.844	0.008674	0.004493
149.922	0.036943	0.077975	149.922	0.015862	0.010858
150	0.036606	0.077459	150	0.004767	0.007865
150.078	0.036368	0.077548	150.078	0.030548	0.015964
150.156	0.03699	0.076654	150.156	0.023298	0.010103
150.234	0.036957	0.078037	150.234	0.009044	0.006033
150.312	0.03722	0.077716	150.312	0.006927	0.004325
150.391	0.037372	0.07704	150.391	0.011639	0.014354
150.469	0.037232	0.077243	150.469	0.007255	0.007657
150.547	0.037707	0.077029	150.547	0.01423	0.007191
150.625	0.037527	0.077575	150.625	0.008374	0.015095
150.703	0.038092	0.07703	150.703	0.017318	0.0081
150.781	0.037585	0.076598	150.781	0.009313	0.004803
150.859	0.037418	0.077364	150.859	0.036982	0.006401
150.938	0.037309	0.077059	150.938	0.006518	0.002772
151.016	0.038714	0.076289	151.016	0.006345	0.00847
151.094	0.040095	0.076257	151.094	0.012445	0.008827
151.172	0.040626	0.07532	151.172	0.017027	0.004557
151.25	0.04112	0.07422	151.25	0.018903	0.009771
151.328	0.040822	0.073954	151.328	0.00571	0.00845
151.406	0.040541	0.073327	151.406	0.00614	0.004126
151.484	0.04113	0.073812	151.484	0.022051	0.011627
151.562	0.041672	0.073792	151.562	0.013136	0.009539
151.641	0.04255	0.074661	151.641	0.026489	0.007299
151.719	0.042444	0.07488	151.719	0.013427	0.004519
151.797	0.042806	0.076414	151.797	0.011247	0.019924
151.875	0.04348	0.076756	151.875	0.00418	0.015535
151.953	0.043596	0.076809	151.953	0.002148	0.014672
152.031	0.043818	0.078351	152.031	0.007042	0.008221
152.109	0.043267	0.078427	152.109	0.008239	0.008553
152.188	0.042531	0.077882	152.188	0.001421	0.01052
152.266	0.042529	0.07682	152.266	0.019376	0.005385
152.344	0.041537	0.076378	152.344	0.018371	0.010343
152.422	0.04133	0.075965	152.422	0.015366	0.015412
152.5	0.040015	0.075951	152.5	0.013736	0.004408
152.578	0.041144	0.075617	152.578	0.00934	0.006542
152.656	0.040336	0.075333	152.656	0.01263	0.003889
152.734	0.039237	0.073902	152.734	0.010766	0.00438
152.812	0.039251	0.072893	152.812	0.006344	0.007067
152.891	0.03978	0.073677	152.891	0.015885	0.009726
152.969	0.03987	0.074414	152.969	0.02147	0.00297
153.047	0.040796	0.07523	153.047	0.02026	0.005224
153.125	0.039851	0.077127	153.125	0.009965	0.00105
153.203	0.040511	0.078195	153.203	0.006701	0.00483
153.281	0.039968	0.078697	153.281	0.006055	0.008564
153.359	0.040428	0.078706	153.359	0.00748	0.008617
153.438	0.041337	0.079363	153.438	0.005498	0.010107
153.516	0.040345	0.079634	153.516	0.016305	0.005629
153.594	0.040849	0.079834	153.594	0.016393	0.010536
153.672	0.040124	0.079152	153.672	0.017459	0.011025
153.75	0.040979	0.078265	153.75	0.017539	0.002918
153.828	0.041934	0.077689	153.828	0.01077	0.006097
153.906	0.041789	0.076681	153.906	0.008486	0.004546
153.984	0.04055	0.075558	153.984	0.007093	0.008356
154.062	0.040847	0.076016	154.062	0.019732	0.004473
154.141	0.042425	0.075113	154.141	0.00891	0.00299
154.219	0.04207	0.075012	154.219	0.007762	0.005754
154.297	0.042343	0.07344	154.297	0.005326	0.006865
154.375	0.042536	0.074461	154.375	0.010642	0.004558
154.453	0.042774	0.075813	154.453	0.009588	0.005882
154.531	0.042675	0.077044	154.531	0.016226	0.008976
154.609	0.04253	0.078936	154.609	0.010564	0.012819
154.688	0.04208	0.080138	154.688	0.007945	0.010949
154.766	0.042153	0.079767	154.766	0.016273	0.00514
154.844	0.041522	0.079885	154.844	0.002729	0.005131
154.922	0.041273	0.078242	154.922	0.0021	0.008965
155	0.041543	0.079093	155	0.016289	0.004432
155.078	0.040352	0.078761	155.078	0.008617	0.009506
155.156	0.040675	0.078221	155.156	0.011827	0.010899
155.234	0.039746	0.07893	155.234	0.013891	0.006945
155.312	0.040338	0.07775	155.312	0.005551	0.006007
155.391	0.040303	0.076974	155.391	0.007251	0.010648
155.469	0.040455	0.077259	155.469	0.00855	0.002574
155.547	0.039892	0.077443	155.547	0.012904	0.010548
155.625	0.04097	0.078358	155.625	0.003089	0.007038
155.703	0.040428	0.077439	155.703	0.019298	0.004452
155.781	0.03967	0.078057	155.781	0.012601	0.016534
155.859	0.040697	0.078245	155.859	0.002538	0.006481
155.938	0.041056	0.079608	155.938	0.022693	0.0056
156.016	0.041477	0.079614	156.016	0.006772	0.005436
156.094	0.041801	0.079971	156.094	0.014577	0.005153
156.172	0.042009	0.081129	156.172	0.02229	0.010191
156.25	0.042184	0.080742	156.25	0.009122	0.005835
156.328	0.041645	0.080104	156.328	0.02084	0.008983
156.406	0.041464	0.078663	156.406	0.002838	0.008016
156.484	0.040652	0.076473	156.484	0.009345	0.008025
156.562	0.039947	0.076118	156.562	0.00738	0.017388
156.641	0.039973	0.075353	156.641	0.015683	0.007857
156.719	0.040508	0.075312	156.719	0.025447	0.006702
156.797	0.039903	0.075582	156.797	0.009174	0.014648
156.875	0.041061	0.075443	156.875	0.008034	0.002659
156.953	0.04084	0.076352	156.953	0.014035	0.015491
157.031	0.04161	0.078373	157.031	0.011354	0.001468
157.109	0.042374	0.078549	157.109	0.012793	0.011432
157.188	0.042468	0.078973	157.188	0.008124	0.008769
157.266	0.042216	0.078507	157.266	0.008246	0.014545
157.344	0.043043	0.078875	157.344	0.008351	0.004488
157.422	0.044358	0.079149	157.422	0.00247	0.003787
157.5	0.045356	0.079115	157.5	0.011063	0.006964
157.578	0.044164	0.080258	157.578	0.013445	0.007649
157.656	0.043844	0.079153	157.656	0.016765	0.017582
157.734	0.043111	0.079913	157.734	0.003029	0.007893
157.812	0.042283	0.079835	157.812	0.00378	0.005734
157.891	0.041914	0.079128	157.891	0.008618	0.003538
157.969	0.041734	0.079337	157.969	0.016868	0.001756
158.047	0.041052	0.079597	158.047	0.007177	0.003398
158.125	0.040772	0.080049	158.125	0.007903	0.002568
158.203	0.040988	0.080909	158.203	0.008064	0.003007
158.281	0.040723	0.081063	158.281	0.009339	0.000609
158.359	0.039512	0.082442	158.359	0.011447	0.002977
158.438	0.039944	0.082759	158.438	0.012651	0.002788
158.516	0.040271	0.082873	158.516	0.014088	0.002542
158.594	0.041085	0.083414	158.594	0.006019	0.003572
158.672	0.042409	0.081924	158.672	0.01772	0.004347
158.75	0.041267	0.081492	158.75	0.010403	0.005909
158.828	0.040838	0.080605	158.828	0.00768	0.004413
158.906	0.041645	0.079788	158.906	0.016743	0.005311
158.984	0.041855	0.080459	158.984	0.007134	0.007003
159.062	0.041953	0.080589	159.062	0.013619	0.005835
159.141	0.041283	0.080436	159.141	0.005534	0.008382
159.219	0.042563	0.080065	159.219	0.007096	0.001887
159.297	0.042509	0.08006	159.297	0.011489	0.00372
159.375	0.042991	0.080355	159.375	0.00306	0.004706
159.453	0.042726	0.080362	159.453	0.000769	0.003227
159.531	0.041724	0.080831	159.531	0.010541	0.009322
159.609	0.041138	0.079838	159.609	0.001665	0.003303
159.688	0.040782	0.079684	159.688	0.018771	0.003121
159.766	0.039745	0.079035	159.766	0.002015	0.010057
159.844	0.039463	0.078073	159.844	0.012636	0.002325
159.922	0.037917	0.078911	159.922	0.008482	0.003665
160	0.037822	0.078608	160	0.020674	0.003737
160.078	0.037856	0.077937	160.078	0.002428	0.007213
160.156	0.036458	0.078078	160.156	0.020462	0.004121
160.234	0.03622	0.077315	160.234	0.008486	0.006825
160.312	0.035342	0.077734	160.312	0.006313	0.00631
160.391	0.034939	0.077731	160.391	0.008071	0.005431
160.469	0.035548	0.077725	160.469	0.003076	0.009293
160.547	0.036006	0.079366	160.547	0.005879	0.002493
160.625	0.036687	0.079887	160.625	0.011823	0.007054
160.703	0.037817	0.080493	160.703	0.009532	0.005273
160.781	0.038776	0.081352	160.781	0.004729	0.002
160.859	0.03882	0.078995	160.859	0.006069	0.001093
160.938	0.039605	0.079958	160.938	0.011223	0.005512
161.016	0.040004	0.079799	161.016	0.003833	0.000682
161.094	0.039958	0.080414	161.094	0.002465	0.003798
161.172	0.04167	0.080606	161.172	0.008155	0.006341
161.25	0.042037	0.080662	161.25	0.010652	0.006638
161.328	0.042455	0.081079	161.328	0.017334	0.008951
161.406	0.043696	0.081788	161.406	0.012872	0.009489
161.484	0.043357	0.083432	161.484	0.018078	0.000836
161.562	0.043584	0.083514	161.562	0.001404	0.007463
161.641	0.042916	0.083415	161.641	0.009342	0.010331
161.719	0.041656	0.083708	161.719	0.006777	0.003885
161.797	0.041207	0.085087	161.797	0.009271	0.006661
161.875	0.041347	0.084952	161.875	0.017542	0.010318
161.953	0.040869	0.085155	161.953	0.00478	0.007737
162.031	0.039933	0.085329	162.031	0.013326	0.00483
162.109	0.038904	0.086045	162.109	0.021985	0.008295
162.188	0.038258	0.085211	162.188	0.010889	0.013805
162.266	0.038126	0.084858	162.266	0.004035	0.007153
162.344	0.038204	0.083952	162.344	0.000789	0.006611
162.422	0.03771	0.082613	162.422	0.009118	0.007464
162.5	0.038127	0.082851	162.5	0.001666	0.002111
162.578	0.037262	0.082129	162.578	0.011664	0.006714
162.656	0.037773	0.08253	162.656	0.007892	0.008775
162.734	0.037803	0.08225	162.734	0.016513	0.010908
162.812	0.037603	0.081152	162.812	0.004731	0.009141
162.891	0.038559	0.081999	162.891	0.011237	0.004218
162.969	0.037806	0.081931	162.969	0.002241	0.001552
163.047	0.037469	0.082132	163.047	0.020812	0.004269
163.125	0.036972	0.081749	163.125	0.009041	0.006043
163.203	0.037251	0.082524	163.203	0.01242	0.005242
163.281	0.037506	0.083134	163.281	0.006455	0.009967
163.359	0.037392	0.083144	163.359	0.028756	0.000414
163.438	0.038189	0.082006	163.438	0.008687	0.004286
163.516	0.036814	0.082456	163.516	0.003285	0.004046
163.594	0.035346	0.081254	163.594	0.006286	0.007459
163.672	0.035267	0.080283	163.672	0.013727	0.011076
163.75	0.036152	0.078799	163.75	0.012331	0.005301
163.828	0.03729	0.078894	163.828	0.011666	0.004696
163.906	0.037838	0.079026	163.906	0.006138	0.009776
163.984	0.037188	0.077734	163.984	0.008641	0.003446
164.062	0.036609	0.076067	164.062	0.006248	0.017105
164.141	0.036116	0.076467	164.141	0.012817	0.01049
164.219	0.036839	0.077255	164.219	0.008854	0.005512
164.297	0.036147	0.077244	164.297	0.019864	0.00927
164.375	0.037049	0.077602	164.375	0.012395	0.007698
164.453	0.037741	0.079438	164.453	0.011881	0.006414
164.531	0.037017	0.079986	164.531	0.008928	0.010251
164.609	0.037625	0.081026	164.609	0.007397	0.004385
164.688	0.037791	0.081994	164.688	0.000772	0.007701
164.766	0.038355	0.081604	164.766	0.004854	0.006077
164.844	0.039112	0.081345	164.844	0.026849	0.001089
164.922	0.038691	0.080613	164.922	0.004349	0.005263
165	0.038687	0.080955	165	0.013292	0.005626
165.078	0.037973	0.080447	165.078	0.001516	0.003545
165.156	0.0379	0.079175	165.156	0.006509	0.003427
165.234	0.0384	0.079665	165.234	0.008597	0.010711
165.312	0.038483	0.08001	165.312	0.011577	0.004355
165.391	0.037642	0.080485	165.391	0.017225	0.003294
165.469	0.036917	0.080407	165.469	0.015318	0.005829
165.547	0.036118	0.079302	165.547	0.00637	0.011825
165.625	0.035306	0.079958	165.625	0.011021	0.009898
165.703	0.035204	0.081143	165.703	0.012432	0.010061
165.781	0.03567	0.081796	165.781	0.008107	0.009852
165.859	0.035473	0.083099	165.859	0.010291	0.008332
165.938	0.035915	0.08361	165.938	0.009134	0.006005
166.016	0.03545	0.084544	166.016	0.014281	0.004523
166.094	0.033307	0.083753	166.094	0.008373	0.008974
166.172	0.032548	0.084199	166.172	0.012665	0.006144
166.25	0.032661	0.083453	166.25	0.0122	0.001805
166.328	0.032743	0.082387	166.328	0.02039	0.002862
166.406	0.0337	0.082363	166.406	0.00861	0.00945
166.484	0.0338	0.08215	166.484	0.012055	0.007803
166.562	0.03448	0.08155	166.562	0.000503	0.002243
166.641	0.035538	0.081033	166.641	0.010386	0.007324
166.719	0.035278	0.079867	166.719	0.024462	0.007669
166.797	0.034916	0.079793	166.797	0.005482	0.001375
166.875	0.035815	0.079262	166.875	0.009088	0.007657
166.953	0.035824	0.079922	166.953	0.013976	0.010933
167.031	0.03707	0.080347	167.031	0.013274	0.012872
167.109	0.038003	0.081534	167.109	0.002436	0.010978
167.188	0.038308	0.082592	167.188	0.009692	0.003472
167.266	0.03927	0.082718	167.266	0.006519	0.012047
167.344	0.039723	0.082342	167.344	0.006843	0.01104
167.422	0.039567	0.082466	167.422	0.012319	0.010759
167.5	0.039411	0.082353	167.5	0.010212	0.010138
167.578	0.037588	0.083366	167.578	0.008282	0.009299
167.656	0.035974	0.082811	167.656	0.010779	0.006797
167.734	0.035495	0.084044	167.734	0.012852	0.009081
167.812	0.035057	0.083876	167.812	0.01355	0.002807
167.891	0.034822	0.083734	167.891	0.010792	0.004998
167.969	0.035139	0.083071	167.969	0.001983	0.009557
168.047	0.034792	0.082776	168.047	0.004566	0.00956
168.125	0.03446	0.083308	168.125	0.013848	0.011539
168.203	0.034448	0.082514	168.203	0.010808	0.012672
168.281	0.033607	0.082176	168.281	0.011472	0.002886
168.359	0.033257	0.08206	168.359	0.019714	0.006777
168.438	0.034177	0.082524	168.438	0.015225	0.002361
168.516	0.033632	0.082973	168.516	0.00915	0.009554
168.594	0.034326	0.082714	168.594	0.017875	0.001599
168.672	0.035287	0.082642	168.672	0.011868	0.003497
168.75	0.035414	0.081195	168.75	0.003146	0.012352
168.828	0.035583	0.081024	168.828	0.00732	0.016255
168.906	0.035618	0.080345	168.906	0.006446	0.004996
168.984	0.035345	0.079929	168.984	0.008018	0.004432
169.062	0.035305	0.080229	169.062	0.011706	0.005303
169.141	0.034967	0.080756	169.141	0.00512	0.008642
169.219	0.035705	0.079698	169.219	0.012857	0.009748
169.297	0.035871	0.080335	169.297	0.003152	0.005478
169.375	0.037236	0.079636	169.375	0.006039	0.002759
169.453	0.038054	0.078747	169.453	0.003359	0.005863
169.531	0.038068	0.077913	169.531	0.017798	0.003605
169.609	0.037957	0.078362	169.609	0.012225	0.006726
169.688	0.037997	0.07928	169.688	0.006021	0.01012
169.766	0.038265	0.078752	169.766	0.018241	0.003826
169.844	0.037434	0.078507	169.844	0.011035	0.006245
169.922	0.036523	0.078341	169.922	0.009001	0.003443
170	0.036206	0.077984	170	0.020798	0.012564
170.078	0.035983	0.078081	170.078	0.008489	0.004374
170.156	0.035545	0.077905	170.156	0.015565	0.006517
170.234	0.03445	0.077981	170.234	0.007538	0.003294
170.312	0.033091	0.077749	170.312	0.007993	0.008445
170.391	0.032497	0.079108	170.391	0.007777	0.005753
170.469	0.031631	0.079289	170.469	0.011714	0.008692
170.547	0.031189	0.08002	170.547	0.011096	0.011452
170.625	0.031318	0.080782	170.625	0.015187	0.008349
170.703	0.030601	0.081556	170.703	0.007582	0.009568
170.781	0.030762	0.081282	170.781	0.008351	0.008028
170.859	0.030799	0.081812	170.859	0.010817	0.005972
170.938	0.031681	0.081401	170.938	0.006485	0.009354
171.016	0.032296	0.081825	171.016	0.01439	0.003149
171.094	0.032358	0.08148	171.094	0.003554	0.00469
171.172	0.032894	0.082198	171.172	0.009421	0.007633
171.25	0.033913	0.082021	171.25	0.021777	0.003984
171.328	0.034604	0.081569	171.328	0.006226	0.004962
171.406	0.033989	0.080342	171.406	0.00933	0.008008
171.484	0.034677	0.080394	171.484	0.002627	0.013351
171.562	0.036386	0.079931	171.562	0.008417	0.000469
171.641	0.036672	0.080906	171.641	0.005388	0.006187
171.719	0.036094	0.080872	171.719	0.015988	0.012408
171.797	0.035665	0.080279	171.797	0.003498	0.004964
171.875	0.036389	0.080582	171.875	0.005736	0.004384
171.953	0.036299	0.081765	171.953	0.011418	0.006536
172.031	0.035527	0.082377	172.031	0.008445	0.006101
172.109	0.035267	0.082128	172.109	0.011849	0.00589
172.188	0.033874	0.081806	172.188	0.024482	0.014876
172.266	0.031809	0.08304	172.266	0.007842	0.005166
172.344	0.032081	0.082895	172.344	0.012917	0.003635
172.422	0.03194	0.082834	172.422	0.008588	0.006115
172.5	0.031458	0.083992	172.5	0.006383	0.012469
172.578	0.030954	0.084549	172.578	0.018401	0.00284
172.656	0.030595	0.084431	172.656	0.005825	0.007102
172.734	0.030174	0.084421	172.734	0.011501	0.008436
172.812	0.030051	0.084392	172.812	0.001843	0.00677
172.891	0.030259	0.084222	172.891	0.00762	0.005526
172.969	0.03112	0.083813	172.969	0.010356	0.001614
173.047	0.032595	0.084015	173.047	0.006901	0.00454
173.125	0.033101	0.085116	173.125	0.002452	0.003109
173.203	0.033407	0.085094	173.203	0.004428	0.005148
173.281	0.034294	0.084364	173.281	0.008034	0.004005
173.359	0.034693	0.083439	173.359	0.006313	0.002829
173.438	0.035824	0.084516	173.438	0.017778	0.003525
173.516	0.036333	0.083383	173.516	0.018198	0.007506
173.594	0.036491	0.082173	173.594	0.010685	0.008254
173.672	0.036474	0.081451	173.672	0.006266	0.004497
173.75	0.036344	0.082436	173.75	0.011338	0.005317
173.828	0.036386	0.082833	173.828	0.013255	0.001701
173.906	0.037058	0.082449	173.906	0.014486	0.005019
173.984	0.036131	0.082723	173.984	0.00418	0.009913
174.062	0.034607	0.083194	174.062	0.006385	0.009967
174.141	0.034036	0.083169	174.141	0.009934	0.008724
174.219	0.033415	0.084178	174.219	0.005025	0.009081
174.297	0.03262	0.084309	174.297	0.010066	0.009789
174.375	0.03217	0.084943	174.375	0.017586	0.002394
174.453	0.03307	0.085321	174.453	0.01034	0.012907
174.531	0.033868	0.085445	174.531	0.007702	0.004575
174.609	0.034182	0.08464	174.609	0.007251	0.007019
174.688	0.033933	0.084842	174.688	0.006541	0.000465
174.766	0.034113	0.084068	174.766	0.003668	0.008456
174.844	0.034725	0.08503	174.844	0.008768	0.010149
174.922	0.034606	0.085086	174.922	0.014831	0.002026
175	0.035954	0.084993	175	0.009537	0.010013
175.078	0.037361	0.084767	175.078	0.016295	0.002695
175.156	0.037771	0.084613	175.156	0.0029	0.015655
175.234	0.03852	0.085814	175.234	0.016399	0.005847
175.312	0.038871	0.085828	175.312	0.010605	0.006255
175.391	0.038921	0.08519	175.391	0.018669	0.003012
175.469	0.037918	0.084942	175.469	0.002088	0.009427
175.547	0.036761	0.084965	175.547	0.009733	0.007115
175.625	0.03551	0.0854	175.625	0.013891	0.00437
175.703	0.034616	0.085161	175.703	0.007968	0.003825
175.781	0.03409	0.085475	175.781	0.00472	0.004277
175.859	0.033772	0.084693	175.859	0.013448	0.009053
175.938	0.032842	0.084328	175.938	0.00883	0.002834
176.016	0.03343	0.084182	176.016	0.007062	0.005032
176.094	0.032744	0.083249	176.094	0.014275	0.002757
176.172	0.032655	0.082255	176.172	0.016991	0.004074
176.25	0.031827	0.083296	176.25	0.005206	0.007938
176.328	0.031985	0.08379	176.328	0.009441	0.007174
176.406	0.033175	0.084924	176.406	0.007087	0.006727
176.484	0.033299	0.084146	176.484	0.017383	0.005019
176.562	0.034054	0.084256	176.562	0.02011	0.003232
176.641	0.034877	0.083913	176.641	0.004055	0.004295
176.719	0.035401	0.08405	176.719	0.009192	0.010298
176.797	0.03597	0.084978	176.797	0.020322	0.003665
176.875	0.035593	0.08388	176.875	0.01319	0.005686
176.953	0.034728	0.085205	176.953	0.015086	0.009635
177.031	0.03449	0.085874	177.031	0.005229	0.00985
177.109	0.03429	0.087155	177.109	0.00503	0.002691
177.188	0.034999	0.087893	177.188	0.013845	0.002654
177.266	0.034031	0.088258	177.266	0.004374	0.00574
177.344	0.034046	0.088934	177.344	0.021337	0.007898
177.422	0.034136	0.08834	177.422	0.001149	0.010818
177.5	0.033547	0.088194	177.5	0.003966	0.001615
177.578	0.033582	0.08714	177.578	0.01097	0.00255
177.656	0.033702	0.08642	177.656	0.007283	0.011136
177.734	0.034807	0.085326	177.734	0.004854	0.008125
177.812	0.034472	0.085049	177.812	0.005377	0.005
177.891	0.035339	0.083298	177.891	0.002866	0.003404
177.969	0.035706	0.08197	177.969	0.002373	0.005669
178.047	0.035856	0.08023	178.047	0.012111	0.009079
178.125	0.035339	0.079965	178.125	0.009755	0.004543
178.203	0.035824	0.079307	178.203	0.014813	0.002237
178.281	0.035861	0.079583	178.281	0.015676	0.003944
178.359	0.035892	0.079911	178.359	0.007924	0.006333
178.438	0.034486	0.080809	178.438	0.006871	0.006988
178.516	0.033785	0.082067	178.516	0.011327	0.001819
178.594	0.034317	0.082982	178.594	0.016198	0.000892
178.672	0.034271	0.083928	178.672	0.00721	0.007479
178.75	0.033849	0.084902	178.75	0.004671	0.00883
178.828	0.032627	0.085145	178.828	0.007635	0.00593
178.906	0.032963	0.084786	178.906	0.009759	0.001347
178.984	0.032641	0.084704	178.984	0.00975	0.005987
179.062	0.032072	0.085097	179.062	0.015957	0.007507
179.141	0.032608	0.084415	179.141	0.011974	0.008171
179.219	0.032494	0.084649	179.219	0.009339	0.002825
179.297	0.033886	0.083796	179.297	0.012901	0.004463
179.375	0.034443	0.083418	179.375	0.019073	0.005393
179.453	0.035747	0.082426	179.453	0.013791	0.001421
179.531	0.036518	0.082694	179.531	0.002818	0.006465
179.609	0.036601	0.082711	179.609	0.004396	0.014795
179.688	0.036694	0.084152	179.688	0.007307	0.013281
179.766	0.037397	0.084214	179.766	0.006674	0.003694
179.844	0.038024	0.084824	179.844	0.013217	0.012881
179.922	0.038144	0.085949	179.922	0.005644	0.004114
180	0.037161	0.086882	180	0.012524	0.004338
180.078	0.037728	0.086037	180.078	0.01598	0.007848
180.156	0.037158	0.086324	180.156	0.009252	0.006602
180.234	0.036293	0.084995	180.234	0.014458	0.001271
180.312	0.035413	0.085307	180.312	0.018535	0.011074
180.391	0.034849	0.084191	180.391	0.006816	0.005228
180.469	0.034324	0.083517	180.469	0.013052	0.002334
180.547	0.033971	0.084538	180.547	0.014856	0.008981
180.625	0.034417	0.084667	180.625	0.009046	0.004743
180.703	0.034546	0.084583	180.703	0.008599	0.0059
180.781	0.034687	0.08502	180.781	0.004951	0.003528
180.859	0.035766	0.08365	180.859	0.014046	0.00337
180.938	0.036329	0.083055	180.938	0.014657	0.011811
181.016	0.035525	0.08349	181.016	0.006525	0.000626
181.094	0.035258	0.083886	181.094	0.002618	0.008378
181.172	0.034565	0.084019	181.172	0.002451	0.006643
181.25	0.034672	0.084048	181.25	0.011524	0.006619
181.328	0.034366	0.08499	181.328	0.011795	0.007523
181.406	0.034492	0.086116	181.406	0.011775	0.009568
181.484	0.034317	0.085358	181.484	0.002099	0.003443
181.562	0.034429	0.085549	181.562	0.00289	0.006641
181.641	0.034716	0.084845	181.641	0.006261	0.010388
181.719	0.034727	0.084203	181.719	0.005935	0.007151
181.797	0.035076	0.083373	181.797	0.00887	0.002239
181.875	0.035542	0.082782	181.875	0.006411	0.003362
181.953	0.035668	0.08251	181.953	0.004201	0.00948
182.031	0.037231	0.082103	182.031	0.006267	0.013171
182.109	0.038403	0.08263	182.109	0.01327	0.003235
182.188	0.03896	0.082183	182.188	0.002799	0.014144
182.266	0.038697	0.082062	182.266	0.011905	0.003489
182.344	0.038918	0.082125	182.344	0.00302	0.002698
182.422	0.03781	0.080549	182.422	0.003329	0.006809
182.5	0.037801	0.080856	182.5	0.010561	0.007248
182.578	0.036096	0.080965	182.578	0.003317	0.005149
182.656	0.036202	0.081301	182.656	0.007106	0.006987
182.734	0.036045	0.082079	182.734	0.017439	0.00442
182.812	0.036516	0.082512	182.812	0.005906	0.001348
182.891	0.036322	0.083348	182.891	0.00702	0.004421
182.969	0.03648	0.083394	182.969	0.015104	0.006483
183.047	0.036632	0.082602	183.047	0.009299	0.001848
183.125	0.037875	0.083015	183.125	0.011794	0.012238
183.203	0.038538	0.082951	183.203	0.007599	0.007429
183.281	0.039476	0.082153	183.281	0.007536	0.010242
183.359	0.03915	0.082075	183.359	0.008266	0.005646
183.438	0.039892	0.081542	183.438	0.012854	0.018047
183.516	0.039762	0.082575	183.516	0.006998	0.006324
183.594	0.040022	0.082885	183.594	0.012547	0.005571
183.672	0.039242	0.082923	183.672	0.02192	0.003227
183.75	0.038128	0.083337	183.75	0.003679	0.001943
183.828	0.036755	0.083331	183.828	0.007932	0.00676
183.906	0.036375	0.083304	183.906	0.018663	0.00156
183.984	0.035211	0.083446	183.984	0.012694	0.007559
184.062	0.034954	0.084132	184.062	0.011319	0.008606
184.141	0.034853	0.084612	184.141	0.005318	0.004812
184.219	0.035332	0.085991	184.219	0.011358	0.00286
184.297	0.035225	0.086581	184.297	0.003734	0.002259
184.375	0.035011	0.086049	184.375	0.005397	0.001056
184.453	0.034616	0.085005	184.453	0.006043	0.007608
184.531	0.03438	0.08459	184.531	0.002465	0.006512
184.609	0.035463	0.082881	184.609	0.009193	0.005421
184.688	0.036434	0.082959	184.688	0.017396	0.000833
184.766	0.036382	0.082628	184.766	0.010779	0.003356
184.844	0.03683	0.081713	184.844	0.014181	0.013109
184.922	0.036701	0.081705	184.922	0.009441	0.004454
185	0.03727	0.081976	185	0.017294	0.004284
185.078	0.037117	0.082542	185.078	0.006921	0.004222
185.156	0.036947	0.083247	185.156	0.007558	0.00612
185.234	0.037254	0.08237	185.234	0.004865	0.009868
185.312	0.03686	0.082894	185.312	0.016059	0.00616
185.391	0.03656	0.083419	185.391	0.009228	0.004878
185.469	0.03676	0.082377	185.469	0.013118	0.010578
185.547	0.036817	0.082722	185.547	0.00154	0.005747
185.625	0.036573	0.08318	185.625	0.008585	0.011185
185.703	0.036694	0.083793	185.703	0.008331	0.001969
185.781	0.036752	0.085172	185.781	0.006324	0.008292
185.859	0.035703	0.085028	185.859	0.006672	0.000547
185.938	0.035496	0.084779	185.938	0.010816	0.004106
186.016	0.034973	0.084267	186.016	0.020236	0.006305
186.094	0.034644	0.084311	186.094	0.004907	0.008561
186.172	0.034539	0.084414	186.172	0.008097	0.00092
186.25	0.033711	0.085428	186.25	0.011605	0.009273
186.328	0.03461	0.085473	186.328	0.003664	0.005252
186.406	0.035009	0.085496	186.406	0.013644	0.013237
186.484	0.034249	0.086469	186.484	0.007285	0.005023
186.562	0.03436	0.086296	186.562	0.008097	0.000553
186.641	0.034272	0.086696	186.641	0.008075	0.006702
186.719	0.034766	0.086888	186.719	0.008392	0.012749
186.797	0.034965	0.086593	186.797	0.005225	0.01624
186.875	0.034907	0.087355	186.875	0.011561	0.006614
186.953	0.034815	0.087845	186.953	0.017206	0.003387
187.031	0.035519	0.085779	187.031	0.008754	0.002263
187.109	0.036044	0.085949	187.109	0.015547	0.002728
187.188	0.036561	0.086349	187.188	0.009987	0.012916
187.266	0.036782	0.085566	187.266	0.00151	0.005686
187.344	0.036649	0.085283	187.344	0.005214	0.005262
187.422	0.036529	0.084249	187.422	0.006651	0.006899
187.5	0.036547	0.08326	187.5	0.017104	0.010829
187.578	0.036811	0.083387	187.578	0.004006	0.00903
187.656	0.036969	0.082957	187.656	0.013803	0.006934
187.734	0.036858	0.083261	187.734	0.00393	0.009079
187.812	0.036975	0.083316	187.812	0.006101	0.004769
187.891	0.036996	0.083529	187.891	0.011785	0.005672
187.969	0.036272	0.083423	187.969	0.009161	0.010585
188.047	0.035411	0.083253	188.047	0.008406	0.013364
188.125	0.035708	0.083268	188.125	0.006465	0.00596
188.203	0.035909	0.083787	188.203	0.005957	0.005977
188.281	0.036394	0.084512	188.281	0.004519	0.002295
188.359	0.036363	0.084921	188.359	0.00748	0.007886
188.438	0.036465	0.085432	188.438	0.006524	0.008368
188.516	0.036812	0.085483	188.516	0.014209	0.011182
188.594	0.037585	0.084329	188.594	0.011504	0.002785
188.672	0.037786	0.083979	188.672	0.006534	0.00419
188.75	0.03859	0.084358	188.75	0.007962	0.004436
188.828	0.038212	0.083276	188.828	0.01057	0.002594
188.906	0.038625	0.082877	188.906	0.013918	0.001526
188.984	0.039071	0.082658	188.984	0.012864	0.006271
189.062	0.038663	0.081942	189.062	0.010238	0.002194
189.141	0.039086	0.082604	189.141	0.004579	0.008085
189.219	0.038599	0.082571	189.219	0.021724	0.004539
189.297	0.03814	0.082989	189.297	0.024755	0.006597
189.375	0.036778	0.082958	189.375	0.014366	0.009993
189.453	0.035891	0.082916	189.453	0.002548	0.001572
189.531	0.035556	0.082355	189.531	0.010823	0.004004
189.609	0.035147	0.082165	189.609	0.006059	0.004736
189.688	0.034492	0.082102	189.688	0.002659	0.007342
189.766	0.03351	0.08161	189.766	0.016378	0.005972
189.844	0.032879	0.081902	189.844	0.003013	0.010386
189.922	0.033746	0.08075	189.922	0.006139	0.002057
190	0.034421	0.081475	190	0.013341	0.005007
190.078	0.034682	0.081322	190.078	0.007947	0.01378
190.156	0.034644	0.08072	190.156	0.011121	0.00151
190.234	0.035839	0.080729	190.234	0.010368	0.012851
190.312	0.036984	0.082167	190.312	0.00544	0.003124
190.391	0.036909	0.082644	190.391	0.019611	0.002442
190.469	0.037338	0.082896	190.469	0.001812	0.007761
190.547	0.03746	0.083795	190.547	0.006533	0.006034
190.625	0.037913	0.083941	190.625	0.018147	0.004898
190.703	0.038308	0.084326	190.703	0.002357	0.008848
190.781	0.037786	0.084819	190.781	0.007785	0.009067
190.859	0.037248	0.084429	190.859	0.014073	0.002043
190.938	0.036909	0.084401	190.938	0.009586	0.007945
191.016	0.036322	0.083877	191.016	0.005723	0.001635
191.094	0.035747	0.083294	191.094	0.009716	0.009111
191.172	0.034936	0.08255	191.172	0.004954	0.009972
191.25	0.033359	0.080656	191.25	0.014482	0.004547
191.328	0.033009	0.079785	191.328	0.005208	0.003703
191.406	0.033217	0.079238	191.406	0.011585	0.008367
191.484	0.03422	0.079128	191.484	0.010123	0.002548
191.562	0.034303	0.079799	191.562	0.006155	0.004759
191.641	0.033243	0.07879	191.641	0.007305	0.006326
191.719	0.033986	0.078754	191.719	0.008735	0.004587
191.797	0.034374	0.080184	191.797	0.01522	0.010502
191.875	0.034607	0.081837	191.875	0.018973	0.000874
191.953	0.034117	0.082966	191.953	0.008281	0.005691
192.031	0.035036	0.083979	192.031	0.006489	0.002683
192.109	0.035516	0.08509	192.109	0.000777	0.000636
192.188	0.035955	0.086346	192.188	0.01975	0.004251
192.266	0.036341	0.086275	192.266	0.005142	0.004175
192.344	0.036081	0.085857	192.344	0.009677	0.008437
192.422	0.036375	0.085822	192.422	0.001419	0.002066
192.5	0.037389	0.08525	192.5	0.011756	0.00735
192.578	0.036936	0.084274	192.578	0.006262	0.005458
192.656	0.037195	0.084034	192.656	0.007907	0.005128
192.734	0.037681	0.08264	192.734	0.010562	0.000731
192.812	0.037588	0.082086	192.812	0.016439	0.009458
192.891	0.037702	0.082922	192.891	0.011666	0.001111
192.969	0.03745	0.082707	192.969	0.011099	0.005367
193.047	0.036677	0.082899	193.047	0.010938	0.011954
193.125	0.035945	0.082965	193.125	0.003787	0.009632
193.203	0.034684	0.082586	193.203	0.014564	0.003598
193.281	0.035012	0.082796	193.281	0.004468	0.008428
193.359	0.033594	0.083291	193.359	0.004251	0.004448
193.438	0.033691	0.083805	193.438	0.006076	0.007629
193.516	0.03353	0.084259	193.516	0.001559	0.000747
193.594	0.034245	0.084839	193.594	0.008011	0.009026
193.672	0.034279	0.085274	193.672	0.01054	0.002105
193.75	0.035059	0.08505	193.75	0.006031	0.003349
193.828	0.035224	0.083245	193.828	0.009586	0.005025
193.906	0.035863	0.08228	193.906	0.006404	0.006569
193.984	0.036316	0.08133	193.984	0.011116	0.005942
194.062	0.036973	0.080369	194.062	0.006791	0.0083
194.141	0.037379	0.079517	194.141	0.008805	0.005309
194.219	0.038175	0.080205	194.219	0.019274	0.007801
194.297	0.038856	0.07919	194.297	0.006777	0.01047
194.375	0.038955	0.079903	194.375	0.007962	0.0042
194.453	0.038398	0.080476	194.453	0.001496	0.003385
194.531	0.038067	0.079463	194.531	0.004522	0.004085
194.609	0.037624	0.07964	194.609	0.001717	0.007734
194.688	0.037699	0.079572	194.688	0.018385	0.005447
194.766	0.036422	0.079658	194.766	0.016173	0.004855
194.844	0.036708	0.080095	194.844	0.007245	0.008728
194.922	0.03631	0.080024	194.922	0.007445	0.00303
195	0.036362	0.080508	195	0.008213	0.010761
195.078	0.036674	0.08124	195.078	0.014427	0.006431
195.156	0.036808	0.081624	195.156	0.011683	0.017039
195.234	0.037503	0.081826	195.234	0.005866	0.002638
195.312	0.037465	0.080875	195.312	0.002266	0.005567
195.391	0.037115	0.080366	195.391	0.001493	0.00609
195.469	0.038086	0.080696	195.469	0.001179	0.002567
195.547	0.038041	0.081102	195.547	0.007769	0.002952
195.625	0.03817	0.082354	195.625	0.006282	0.005602
195.703	0.038788	0.08221	195.703	0.011391	0.00665
195.781	0.038902	0.082725	195.781	0.007531	0.005422
195.859	0.039042	0.083185	195.859	0.009374	0.005726
195.938	0.039596	0.083054	195.938	0.002255	0.004027
196.016	0.039007	0.083427	196.016	0.012429	0.002181
196.094	0.038743	0.083561	196.094	0.001838	0.00197
196.172	0.039495	0.084032	196.172	0.010205	0.009994
196.25	0.038898	0.085076	196.25	0.008482	0.01091
196.328	0.038208	0.085675	196.328	0.002759	0.001387
196.406	0.038502	0.085787	196.406	0.006845	0.019143
196.484	0.038343	0.085208	196.484	0.009433	0.004865
196.562	0.037613	0.085102	196.562	0.001646	0.008118
196.641	0.037135	0.084862	196.641	0.013462	0.007515
196.719	0.036661	0.084043	196.719	0.005349	0.006763
196.797	0.037135	0.083958	196.797	0.004115	0.000756
196.875	0.036539	0.083384	196.875	0.009537	0.00555
196.953	0.036766	0.08322	196.953	0.004448	0.006593
197.031	0.036911	0.083746	197.031	0.007956	0.003845
197.109	0.037206	0.083041	197.109	0.013969	0.003034
197.188	0.036591	0.083184	197.188	0.01053	0.005068
197.266	0.036571	0.082564	197.266	0.018526	0.010168
197.344	0.03649	0.082491	197.344	0.002	0.005876
197.422	0.036207	0.082128	197.422	0.016153	0.00374
197.5	0.036326	0.082001	197.5	0.004154	0.001438
197.578	0.035803	0.083636	197.578	0.015649	0.005297
197.656	0.036318	0.08383	197.656	0.002326	0.00152
197.734	0.037558	0.084181	197.734	0.001904	0.000216
197.812	0.037454	0.084583	197.812	0.010986	0.008005
197.891	0.036707	0.084232	197.891	0.004124	0.002813
197.969	0.036719	0.084522	197.969	0.013771	0.004298
198.047	0.036991	0.08433	198.047	0.018783	0.005622
198.125	0.036549	0.084119	198.125	0.014152	0.009206
198.203	0.035832	0.084168	198.203	0.001778	0.006895
198.281	0.035935	0.083104	198.281	0.010693	0.007222
198.359	0.036278	0.083012	198.359	0.008843	0.003663
198.438	0.036289	0.082755	198.438	0.004198	0.004494
198.516	0.036683	0.082526	198.516	0.009518	0.007006
198.594	0.036164	0.082718	198.594	0.000358	0.003509
198.672	0.036043	0.082596	198.672	0.013727	0.005161
198.75	0.03582	0.083196	198.75	0.009476	0.002269
198.828	0.0366	0.083114	198.828	0.009305	0.007435
198.906	0.036885	0.082311	198.906	0.00334	0.007008
198.984	0.036623	0.082984	198.984	0.005013	0.012181
199.062	0.037171	0.083865	199.062	0.008668	0.009868
199.141	0.038327	0.083045	199.141	0.007382	0.006119
199.219	0.038828	0.083106	199.219	0.006918	0.007619
199.297	0.038738	0.083509	199.297	0.024403	0.006317
199.375	0.038438	0.083697	199.375	0.002668	0.008956
199.453	0.037626	0.08442	199.453	0.019696	0.010405
199.531	0.038042	0.084825	199.531	0.003229	0.005065
199.609	0.037814	0.084762	199.609	0.008547	0.004288
199.688	0.037417	0.084125	199.688	0.007555	0.010882
199.766	0.037007	0.08429	199.766	0.007694	0.004086
199.844	0.036796	0.083828	199.844	0.014641	0.00444
199.922	0.036487	0.085312	199.922	0.01092	0.003349
200	0.036908	0.085118	200	0.023066	0.002681
200.078	0.03646	0.085647	200.078	0.014658	0.004297
200.156	0.035989	0.084886	200.156	0.008823	0.009736
200.234	0.035084	0.085474	200.234	0.01071	0.009859
200.312	0.035311	0.084913	200.312	0.009682	0.003645
200.391	0.035749	0.08356	200.391	0.007656	0.01246
200.469	0.036102	0.082374	200.469	0.008812	0.007766
200.547	0.036143	0.082338	200.547	0.014953	0.005015
200.625	0.036699	0.081033	200.625	0.010025	0.01348
200.703	0.03709	0.080988	200.703	0.016331	0.008415
200.781	0.036389	0.082051	200.781	0.008909	0.001277
200.859	0.036392	0.080908	200.859	0.020385	0.005012
200.938	0.036679	0.081479	200.938	0.009717	0.009511
201.016	0.036728	0.081887	201.016	0.006219	0.008058
201.094	0.037382	0.081664	201.094	0.001342	0.000891
201.172	0.038016	0.08194	201.172	0.011115	0.008074
201.25	0.038265	0.08215	201.25	0.005525	0.004588
201.328	0.03851	0.0837	201.328	0.011334	0.008938
201.406	0.038708	0.083523	201.406	0.008966	0.004581
201.484	0.038981	0.084411	201.484	0.010522	0.003707
201.562	0.039517	0.083289	201.562	0.014615	0.00993
201.641	0.039347	0.084659	201.641	0.008468	0.0088
201.719	0.039281	0.084532	201.719	0.006398	0.005421
201.797	0.038328	0.085622	201.797	0.003715	0.000464
201.875	0.039226	0.085203	201.875	0.014733	0.003924
201.953	0.039542	0.084264	201.953	0.00228	0.002262
202.031	0.039222	0.083902	202.031	0.006104	0.005671
202.109	0.037798	0.084499	202.109	0.003112	0.009793
202.188	0.037832	0.084661	202.188	0.010485	0.002898
202.266	0.037857	0.084839	202.266	0.00913	0.00331
202.344	0.038353	0.085002	202.344	0.007267	0.007952
202.422	0.038011	0.084279	202.422	0.004359	0.00877
202.5	0.038032	0.085169	202.5	0.0124	0.001483
202.578	0.037785	0.085274	202.578	0.007811	0.005769
202.656	0.038493	0.085601	202.656	0.011018	0.006443
202.734	0.038267	0.085787	202.734	0.007638	0.00824
202.812	0.037955	0.084711	202.812	0.005463	0.002726
202.891	0.03768	0.083635	202.891	0.010795	0.005256
202.969	0.037473	0.082636	202.969	0.005828	0.011433
203.047	0.036886	0.083528	203.047	0.015241	0.010706
203.125	0.036402	0.082606	203.125	0.011147	0.002365
203.203	0.03603	0.083636	203.203	0.004829	0.00494
203.281	0.03583	0.082183	203.281	0.026478	0.024481
203.359	0.03586	0.081329	203.359	0.008571	0.002679
203.438	0.036767	0.080836	203.438	0.009275	0.007451
203.516	0.036731	0.079608	203.516	0.011626	0.008075
203.594	0.037327	0.08057	203.594	0.003654	0.009209
203.672	0.037802	0.08088	203.672	0.009038	0.005106
203.75	0.038879	0.080604	203.75	0.004079	0.005874
203.828	0.039506	0.080899	203.828	0.001152	0.007157
203.906	0.040353	0.082167	203.906	0.010975	0.002245
203.984	0.039935	0.081706	203.984	0.004905	0.003137
204.062	0.04015	0.082306	204.062	0.006276	0.001273
204.141	0.039715	0.083224	204.141	0.003298	0.011539
204.219	0.040032	0.083939	204.219	0.003904	0.004367
204.297	0.039281	0.083713	204.297	0.003959	0.006143
204.375	0.039501	0.082202	204.375	0.016476	0.006173
204.453	0.038948	0.083207	204.453	0.007335	0.009495
204.531	0.038374	0.083565	204.531	0.00574	0.00823
204.609	0.038024	0.083854	204.609	0.011829	0.016199
204.688	0.037398	0.084016	204.688	0.012744	0.003913
204.766	0.037332	0.0846	204.766	0.009709	0.008088
204.844	0.037637	0.084537	204.844	0.001104	0.008067
204.922	0.03893	0.084465	204.922	0.007741	0.005168
205	0.03949	0.084878	205	0.003668	0.007796
205.078	0.039143	0.085372	205.078	0.005169	0.01197
205.156	0.039456	0.085767	205.156	0.004934	0.006377
205.234	0.038613	0.084757	205.234	0.009883	0.004946
205.312	0.038151	0.083378	205.312	0.007912	0.002246
205.391	0.038499	0.082473	205.391	0.003367	0.008761
205.469	0.038584	0.082203	205.469	0.003855	0.009039
205.547	0.037654	0.080823	205.547	0.009537	0.005462
205.625	0.037533	0.080224	205.625	0.008789	0.008446
205.703	0.037991	0.080418	205.703	0.003352	0.005467
205.781	0.038234	0.081036	205.781	0.00654	0.00842
205.859	0.038051	0.081374	205.859	0.015631	0.0075
205.938	0.038294	0.081226	205.938	0.007577	0.010248
206.016	0.037708	0.082544	206.016	0.010132	0.012305
206.094	0.03761	0.082532	206.094	0.005687	0.004957
206.172	0.038057	0.08478	206.172	0.009212	0.010513
206.25	0.038391	0.086269	206.25	0.003686	0.002412
206.328	0.038963	0.086632	206.328	0.007323	0.007238
206.406	0.039847	0.087655	206.406	0.008516	0.007474
206.484	0.039805	0.087267	206.484	0.007862	0.008314
206.562	0.038941	0.087873	206.562	0.009297	0.005185
206.641	0.037759	0.087706	206.641	0.0208	0.018417
206.719	0.03752	0.087437	206.719	0.008991	0.011133
206.797	0.037763	0.086474	206.797	0.004125	0.005813
206.875	0.037706	0.084773	206.875	0.009233	0.005414
206.953	0.037439	0.085428	206.953	0.008555	0.009264
207.031	0.037048	0.085037	207.031	0.008496	0.009828
207.109	0.03676	0.083183	207.109	0.015391	0.004032
207.188	0.037061	0.082917	207.188	0.011972	0.00232
207.266	0.036853	0.083797	207.266	0.013061	0.009085
207.344	0.03688	0.083799	207.344	0.004463	0.003624
207.422	0.036926	0.084025	207.422	0.011179	0.00289
207.5	0.037292	0.083632	207.5	0.0086	0.005889
207.578	0.036999	0.084212	207.578	0.003448	0.00269
207.656	0.037284	0.083944	207.656	0.004345	0.004552
207.734	0.038398	0.08404	207.734	0.010936	0.007502
207.812	0.03881	0.082316	207.812	0.008192	0.008472
207.891	0.038449	0.08094	207.891	0.007134	0.006267
207.969	0.038292	0.081	207.969	0.010885	0.00348
208.047	0.037971	0.079683	208.047	0.005506	0.004059
208.125	0.038431	0.07904	208.125	0.011397	0.012705
208.203	0.038993	0.079021	208.203	0.009922	0.003524
208.281	0.039147	0.078717	208.281	0.004224	0.008934
208.359	0.039832	0.077866	208.359	0.006764	0.00432
208.438	0.03928	0.078568	208.438	0.009845	0.002625
208.516	0.039369	0.079445	208.516	0.009238	0.006866
208.594	0.039604	0.079072	208.594	0.004259	0.006846
208.672	0.039682	0.080309	208.672	0.008333	0.006427
208.75	0.040122	0.081676	208.75	0.005961	0.012383
208.828	0.04088	0.082515	208.828	0.010664	0.004185
208.906	0.041686	0.083503	208.906	0.002475	0.004006
208.984	0.04113	0.084439	208.984	0.003598	0.002165
209.062	0.040391	0.085212	209.062	0.002856	0.009601
209.141	0.039951	0.086351	209.141	0.013871	0.011135
209.219	0.039744	0.085332	209.219	0.005487	0.004119
209.297	0.039432	0.084722	209.297	0.005587	0.009779
209.375	0.038383	0.083973	209.375	0.005483	0.002042
209.453	0.038352	0.083079	209.453	0.00973	0.00629
209.531	0.038778	0.083192	209.531	0.013907	0.005846
209.609	0.039242	0.081512	209.609	0.007869	0.008685
209.688	0.039359	0.080759	209.688	0.013195	0.006838
209.766	0.039067	0.080843	209.766	0.017474	0.005498
209.844	0.038456	0.080011	209.844	0.005677	0.012014
209.922	0.039375	0.080056	209.922	0.004506	0.004711
210	0.038755	0.080792	210	0.001185	0.003209
210.078	0.038598	0.080875	210.078	0.006682	0.010736
210.156	0.038808	0.081726	210.156	0.006766	0.002174
210.234	0.038593	0.082094	210.234	0.013192	0.007217
210.312	0.038779	0.082745	210.312	0.007754	0.007543
210.391	0.039122	0.08431	210.391	0.004972	0.002319
210.469	0.038593	0.08476	210.469	0.006515	0.007466
210.547	0.037952	0.085308	210.547	0.006599	0.003734
210.625	0.037827	0.086073	210.625	0.007141	0.003941
210.703	0.038226	0.086633	210.703	0.01462	0.00371
210.781	0.03753	0.086651	210.781	0.001976	0.006891
210.859	0.03733	0.086554	210.859	0.008411	0.004301
210.938	0.037195	0.08702	210.938	0.011624	0.004163
211.016	0.037584	0.086715	211.016	0.012281	0.002526
211.094	0.037637	0.087015	211.094	0.013238	0.006588
211.172	0.037755	0.085496	211.172	0.012339	0.003837
211.25	0.037305	0.08525	211.25	0.003264	0.006383
211.328	0.037492	0.084888	211.328	0.009535	0.01481
211.406	0.038362	0.083801	211.406	0.005797	0.009697
211.484	0.039039	0.083784	211.484	0.002562	0.002423
211.562	0.038839	0.083218	211.562	0.008657	0.005941
211.641	0.038884	0.082311	211.641	0.00758	0.004803
211.719	0.038477	0.082584	211.719	0.004539	0.002586
211.797	0.038539	0.081784	211.797	0.004752	0.005108
211.875	0.039072	0.08237	211.875	0.013406	0.006412
211.953	0.039658	0.082179	211.953	0.00299	0.003269
212.031	0.038879	0.081006	212.031	0.002595	0.003263
212.109	0.038938	0.081306	212.109	0.013275	0.006829
212.188	0.038456	0.081185	212.188	0.008177	0.002998
212.266	0.037607	0.081677	212.266	0.004487	0.009914
212.344	0.037222	0.082526	212.344	0.00864	0.010184
212.422	0.037409	0.082272	212.422	0.006367	0.007024
212.5	0.037262	0.083428	212.5	0.017556	0.004608
212.578	0.03762	0.083006	212.578	0.010582	0.011537
212.656	0.037742	0.082572	212.656	0.009772	0.006738
212.734	0.039281	0.080847	212.734	0.013283	0.007202
212.812	0.039308	0.081408	212.812	0.009456	0.010014
212.891	0.039545	0.0805	212.891	0.008667	0.00803
212.969	0.039751	0.080191	212.969	0.011992	0.008262
213.047	0.040553	0.080607	213.047	0.008825	0.001116
213.125	0.040268	0.080868	213.125	0.005401	0.002696
213.203	0.039624	0.081545	213.203	0.005166	0.005069
213.281	0.039425	0.081859	213.281	0.005668	0.010738
213.359	0.039932	0.081849	213.359	0.005823	0.007352
213.438	0.03937	0.082133	213.438	0.018563	0.005944
213.516	0.039134	0.081893	213.516	0.010602	0.003538
213.594	0.038486	0.082334	213.594	0.005902	0.004284
213.672	0.038463	0.082127	213.672	0.001719	0.003801
213.75	0.037692	0.081759	213.75	0.004678	0.005207
213.828	0.037217	0.083061	213.828	0.009763	0.007114
213.906	0.037407	0.083137	213.906	0.006135	0.002703
213.984	0.037276	0.082117	213.984	0.001456	0.005594
214.062	0.03665	0.082203	214.062	0.008577	0.00278
214.141	0.03688	0.081314	214.141	0.003429	0.006327
214.219	0.037219	0.08046	214.219	0.004724	0.001371
214.297	0.038027	0.080508	214.297	0.008074	0.008088
214.375	0.038059	0.080753	214.375	0.024285	0.004431
214.453	0.038253	0.080176	214.453	0.01326	0.005588
214.531	0.038751	0.080499	214.531	0.009774	0.003196
214.609	0.039532	0.080739	214.609	0.00912	0.010534
214.688	0.039015	0.081209	214.688	0.011399	0.003781
214.766	0.039197	0.08193	214.766	0.001298	0.003817
214.844	0.03951	0.082513	214.844	0.020134	0.007501
214.922	0.039804	0.083202	214.922	0.004636	0.000738
215	0.039569	0.082954	215	0.015334	0.007001
215.078	0.040186	0.082706	215.078	0.008229	0.005106
215.156	0.039587	0.082987	215.156	0.006844	0.002255
215.234	0.039628	0.082909	215.234	0.005337	0.006516
215.312	0.039355	0.08301	215.312	0.009992	0.003504
215.391	0.038665	0.083035	215.391	0.001731	0.004897
215.469	0.038224	0.081572	215.469	0.017924	0.006403
215.547	0.03825	0.081265	215.547	0.001904	0.004875
215.625	0.038071	0.081004	215.625	0.013772	0.002245
215.703	0.038363	0.081167	215.703	0.003486	0.003474
215.781	0.038132	0.080483	215.781	0.007855	0.008013
215.859	0.038633	0.080661	215.859	0.005267	0.00419
215.938	0.038289	0.080154	215.938	0.010651	0.012256
216.016	0.03806	0.081067	216.016	0.008381	0.012029
216.094	0.037578	0.080901	216.094	0.002109	0.005953
216.172	0.038275	0.081076	216.172	0.014595	0.001603
216.25	0.037596	0.081075	216.25	0.006123	0.00528
216.328	0.037444	0.081422	216.328	0.003597	0.003996
216.406	0.037874	0.082018	216.406	0.002989	0.013125
216.484	0.037862	0.081902	216.484	0.001884	0.006473
216.562	0.037285	0.082306	216.562	0.007341	0.01015
216.641	0.037534	0.082982	216.641	0.011271	0.009249
216.719	0.036935	0.083451	216.719	0.006704	0.00799
216.797	0.036565	0.084014	216.797	0.010709	0.005163
216.875	0.035839	0.084202	216.875	0.00764	0.004263
216.953	0.035489	0.084197	216.953	0.005529	0.002969
217.031	0.035595	0.083639	217.031	0.006912	0.003388
217.109	0.035965	0.083707	217.109	0.009131	0.003201
217.188	0.036321	0.083557	217.188	0.004143	0.00327
217.266	0.036539	0.083972	217.266	0.00244	0.006776
217.344	0.036984	0.083752	217.344	0.002827	0.007934
217.422	0.036756	0.084472	217.422	0.006394	0.007076
217.5	0.036193	0.085717	217.5	0.016221	0.005977
217.578	0.037501	0.085651	217.578	0.00457	0.003052
217.656	0.037759	0.085045	217.656	0.008758	0.007377
217.734	0.038696	0.084932	217.734	0.003525	0.005147
217.812	0.038568	0.084668	217.812	0.009103	0.007648
217.891	0.038861	0.084438	217.891	0.008502	0.00543
217.969	0.039608	0.084393	217.969	0.009041	0.006171
218.047	0.039646	0.084643	218.047	0.008154	0.007749
218.125	0.038991	0.085038	218.125	0.003976	0.009204
218.203	0.038997	0.085397	218.203	0.006667	0.002964
218.281	0.038857	0.085794	218.281	0.007124	0.00297
218.359	0.038057	0.085385	218.359	0.006011	0.007163
218.438	0.038134	0.085415	218.438	0.008809	0.008337
218.516	0.0385	0.085088	218.516	0.009387	0.002105
218.594	0.038755	0.083834	218.594	0.004792	0.002549
218.672	0.039082	0.083446	218.672	0.008728	0.003109
218.75	0.038909	0.082985	218.75	0.011005	0.003469
218.828	0.038904	0.083336	218.828	0.008733	0.005585
218.906	0.038944	0.082998	218.906	0.009739	0.001749
218.984	0.038959	0.082882	218.984	0.014736	0.009767
219.062	0.03961	0.082416	219.062	0.009655	0.0063
219.141	0.039615	0.08174	219.141	0.002738	0.006106
219.219	0.039707	0.081811	219.219	0.006107	0.002559
219.297	0.039549	0.08167	219.297	0.010316	0.005577
219.375	0.039162	0.080852	219.375	0.002616	0.006717
219.453	0.03888	0.079431	219.453	0.013529	0.00676
219.531	0.03914	0.079962	219.531	0.001228	0.012517
219.609	0.039607	0.08087	219.609	0.001421	0.002852
219.688	0.039109	0.082106	219.688	0.005889	0.008
219.766	0.040213	0.083025	219.766	0.011319	0.004575
219.844	0.040951	0.08285	219.844	0.010743	0.010539
219.922	0.040555	0.08254	219.922	0.008219	0.009751
220	0.041013	0.083851	220	0.006727	0.007636
220.078	0.04104	0.083814	220.078	0.009296	0.010768
220.156	0.040643	0.083511	220.156	0.005865	0.005038
220.234	0.040197	0.083269	220.234	0.009525	0.005269
220.312	0.039426	0.084046	220.312	0.004215	0.00489
220.391	0.0399	0.084877	220.391	0.007613	0.001553
220.469	0.03978	0.083862	220.469	0.019955	0.006242
220.547	0.040169	0.083488	220.547	0.006945	0.001308
220.625	0.039436	0.083077	220.625	0.004643	0.00577
220.703	0.039093	0.082847	220.703	0.00477	0.007074
220.781	0.039806	0.082302	220.781	0.006534	0.008961
220.859	0.038918	0.081833	220.859	0.004792	0.006291
220.938	0.038781	0.081651	220.938	0.004573	0.002126
221.016	0.038337	0.081638	221.016	0.005257	0.004565
221.094	0.037997	0.082888	221.094	0.017344	0.004053
221.172	0.03793	0.082305	221.172	0.016405	0.005921
221.25	0.037692	0.082685	221.25	0.006728	0.003809
221.328	0.038334	0.083101	221.328	0.007498	0.007913
221.406	0.03806	0.084024	221.406	0.008279	0.006553
221.484	0.037676	0.084337	221.484	0.012386	0.000877
221.562	0.037662	0.085143	221.562	0.010407	0.000921
221.641	0.037477	0.084616	221.641	0.002074	0.004003
221.719	0.037023	0.084753	221.719	0.011391	0.000364
221.797	0.036865	0.084001	221.797	0.004035	0.008873
221.875	0.036511	0.084759	221.875	0.011016	0.005953
221.953	0.037155	0.085021	221.953	0.002216	0.012343
222.031	0.037066	0.085462	222.031	0.001131	0.007337
222.109	0.038069	0.085204	222.109	0.018152	0.004043
222.188	0.038198	0.0845	222.188	0.008017	0.00305
222.266	0.03959	0.08432	222.266	0.005494	0.003671
222.344	0.039513	0.084647	222.344	0.013916	0.005605
222.422	0.038673	0.08492	222.422	0.01314	0.002746
222.5	0.039223	0.084875	222.5	0.008795	0.017234
222.578	0.038625	0.084188	222.578	0.003643	0.002338
222.656	0.038855	0.084817	222.656	0.003368	0.008632
222.734	0.039737	0.084704	222.734	0.005062	0.008509
222.812	0.040072	0.086246	222.812	0.007855	0.010628
222.891	0.03984	0.086574	222.891	0.013101	0.002225
222.969	0.039887	0.086968	222.969	0.01085	0.004779
223.047	0.03964	0.086445	223.047	0.009279	0.004489
223.125	0.038906	0.087073	223.125	0.001601	0.004284
223.203	0.038803	0.086497	223.203	0.007729	0.005801
223.281	0.038177	0.085722	223.281	0.009768	0.00461
223.359	0.038035	0.085044	223.359	0.001041	0.009407
223.438	0.038171	0.085304	223.438	0.006195	0.005471
223.516	0.038371	0.085641	223.516	0.008508	0.007149
223.594	0.038113	0.08554	223.594	0.007469	0.003419
223.672	0.038654	0.084559	223.672	0.001826	0.003795
223.75	0.038687	0.083337	223.75	0.014645	0.006135
223.828	0.039124	0.083592	223.828	0.010215	0.013659
223.906	0.038418	0.083984	223.906	0.011705	0.002335
223.984	0.03964	0.084939	223.984	0.015549	0.005459
224.062	0.040734	0.0844	224.062	0.008659	0.001908
224.141	0.040244	0.084904	224.141	0.008925	0.005363
224.219	0.040473	0.085365	224.219	0.011462	0.013042
224.297	0.041513	0.085034	224.297	0.007034	0.00508
224.375	0.040897	0.084889	224.375	0.003663	0.004319
224.453	0.041259	0.084631	224.453	0.00996	0.006118
224.531	0.041375	0.084741	224.531	0.017324	0.005329
224.609	0.041083	0.084476	224.609	0.006811	0.006415
224.688	0.041192	0.083971	224.688	0.015584	0.006145
224.766	0.041491	0.083218	224.766	0.00175	0.003219
224.844	0.041475	0.08333	224.844	0.004814	0.004495
224.922	0.041581	0.082411	224.922	0.00744	0.004885
225	0.041231	0.081725	225	0.012325	0.001544
225.078	0.040615	0.082157	225.078	0.002568	0.007501
225.156	0.040345	0.082146	225.156	0.006037	0.002571
225.234	0.040734	0.08225	225.234	0.007545	0.007137
225.312	0.040351	0.081978	225.312	0.001217	0.004808
225.391	0.040224	0.083081	225.391	0.003646	0.005974
225.469	0.040121	0.084067	225.469	0.009561	0.004252
225.547	0.040478	0.084418	225.547	0.006821	0.00493
225.625	0.039371	0.083731	225.625	0.003549	0.007441
225.703	0.039247	0.083367	225.703	0.005515	0.003348
225.781	0.039884	0.082786	225.781	0.004607	0.008574
225.859	0.040584	0.082131	225.859	0.005312	0.003057
225.938	0.040995	0.082306	225.938	0.010654	0.003946
226.016	0.041461	0.083042	226.016	0.013155	0.000797
226.094	0.04091	0.081899	226.094	0.011013	0.003958
226.172	0.040938	0.082126	226.172	0.012854	0.006796
226.25	0.040761	0.082341	226.25	0.004127	0.00467
226.328	0.040003	0.082179	226.328	0.013825	0.005862
226.406	0.039422	0.081995	226.406	0.012764	0.001387
226.484	0.038594	0.080714	226.484	0.007276	0.011202
226.562	0.038373	0.079463	226.562	0.009461	0.001129
226.641	0.038324	0.079805	226.641	0.004184	0.007081
226.719	0.038258	0.080087	226.719	0.007064	0.001282
226.797	0.038008	0.080545	226.797	0.008476	0.009027
226.875	0.037064	0.080671	226.875	0.013513	0.001294
226.953	0.036916	0.081845	226.953	0.013439	0.001841
227.031	0.036923	0.082537	227.031	0.008116	0.001119
227.109	0.036038	0.082697	227.109	0.006081	0.005271
227.188	0.035556	0.083358	227.188	0.013889	0.004119
227.266	0.036226	0.083206	227.266	0.002976	0.00397
227.344	0.03587	0.083102	227.344	0.004549	0.007729
227.422	0.035364	0.083062	227.422	0.009278	0.005929
227.5	0.035281	0.083444	227.5	0.009806	0.003408
227.578	0.034432	0.084047	227.578	0.00382	0.005799
227.656	0.034846	0.083083	227.656	0.00345	0.004751
227.734	0.035108	0.08326	227.734	0.004695	0.005986
227.812	0.034613	0.082767	227.812	0.011318	0.005587
227.891	0.034757	0.082537	227.891	0.006129	0.006116
227.969	0.035698	0.082826	227.969	0.008131	0.006365
228.047	0.036218	0.083388	228.047	0.010046	0.002458
228.125	0.037909	0.083436	228.125	0.007112	0.004132
228.203	0.037878	0.084079	228.203	0.005997	0.004409
228.281	0.039148	0.084688	228.281	0.006168	0.013711
228.359	0.039033	0.084279	228.359	0.009582	0.005796
228.438	0.03934	0.084061	228.438	0.003551	0.006918
228.516	0.03924	0.084512	228.516	0.005488	0.00425
228.594	0.038988	0.084862	228.594	0.002635	0.005064
228.672	0.038368	0.084998	228.672	0.003633	0.007456
228.75	0.039056	0.084835	228.75	0.002667	0.006765
228.828	0.039913	0.084441	228.828	0.010382	0.009048
228.906	0.038846	0.082879	228.906	0.010934	0.010274
228.984	0.037992	0.082525	228.984	0.006564	0.00349
229.062	0.03777	0.082838	229.062	0.001894	0.008662
229.141	0.037579	0.082275	229.141	0.010546	0.008036
229.219	0.037824	0.081789	229.219	0.005897	0.008527
229.297	0.037633	0.081918	229.297	0.004504	0.004673
229.375	0.03735	0.082024	229.375	0.009444	0.003382
229.453	0.037321	0.083546	229.453	0.004072	0.005309
229.531	0.037788	0.084569	229.531	0.002484	0.003446
229.609	0.038183	0.085785	229.609	0.005212	0.009121
229.688	0.038512	0.086213	229.688	0.021971	0.008255
229.766	0.038045	0.085873	229.766	0.005723	0.006867
229.844	0.038816	0.085808	229.844	0.013785	0.004787
229.922	0.038035	0.086034	229.922	0.009313	0.009932
230	0.037986	0.086135	230	0.003096	0.008904
230.078	0.03777	0.085849	230.078	0.004031	0.00871
230.156	0.038331	0.086866	230.156	0.011046	0.005931
230.234	0.039467	0.086762	230.234	0.000281	0.004677
230.312	0.040123	0.086807	230.312	0.005865	0.003202
230.391	0.039432	0.086501	230.391	0.009737	0.01
230.469	0.038252	0.086008	230.469	0.004981	0.002846
230.547	0.03781	0.086527	230.547	0.012815	0.009573
230.625	0.037758	0.087423	230.625	0.008747	0.006068
230.703	0.036848	0.086648	230.703	0.007374	0.003701
230.781	0.036533	0.086443	230.781	0.000444	0.002238
230.859	0.036451	0.085656	230.859	0.003324	0.004515
230.938	0.036302	0.085374	230.938	0.008274	0.012941
231.016	0.035941	0.085364	231.016	0.007604	0.004666
231.094	0.03643	0.08571	231.094	0.008573	0.004616
231.172	0.03667	0.085844	231.172	0.006171	0.008873
231.25	0.036499	0.08605	231.25	0.005139	0.006005
231.328	0.036514	0.085722	231.328	0.013542	0.003417
231.406	0.037109	0.085303	231.406	0.003831	0.003628
231.484	0.036797	0.085802	231.484	0.006242	0.003531
231.562	0.036738	0.085591	231.562	0.000971	0.005916
231.641	0.03728	0.085853	231.641	0.009787	0.002528
231.719	0.03777	0.08681	231.719	0.007552	0.006331
231.797	0.037979	0.086946	231.797	0.004411	0.005588
231.875	0.037663	0.087509	231.875	0.005318	0.00605
231.953	0.037742	0.087188	231.953	0.006714	0.005417
232.031	0.038319	0.088034	232.031	0.01035	0.005551
232.109	0.038763	0.087449	232.109	0.003184	0.002619
232.188	0.038981	0.08768	232.188	0.009368	0.003071
232.266	0.038625	0.087313	232.266	0.011154	0.00542
232.344	0.039224	0.086621	232.344	0.004651	0.006811
232.422	0.039834	0.086299	232.422	0.016218	0.008688
232.5	0.040111	0.085979	232.5	0.007405	0.005436
232.578	0.039963	0.085309	232.578	0.009162	0.004183
232.656	0.039964	0.085875	232.656	0.005577	0.00655
232.734	0.039759	0.085607	232.734	0.001061	0.008729
232.812	0.039539	0.085959	232.812	0.005295	0.011294
232.891	0.038852	0.085425	232.891	0.002408	0.002205
232.969	0.039047	0.08521	232.969	0.017275	0.003431
233.047	0.038303	0.085056	233.047	0.008477	0.009069
233.125	0.037547	0.084641	233.125	0.011831	0.006487
233.203	0.037233	0.085171	233.203	0.005129	0.00467
233.281	0.036668	0.085633	233.281	0.004547	0.006255
233.359	0.035969	0.085886	233.359	0.010441	0.003744
233.438	0.035405	0.08668	233.438	0.003215	0.006671
233.516	0.035778	0.086251	233.516	0.006161	0.009035
233.594	0.036183	0.087097	233.594	0.007077	0.014537
233.672	0.036354	0.086935	233.672	0.001578	0.001783
233.75	0.036145	0.087925	233.75	0.001652	0.009555
233.828	0.035986	0.088271	233.828	0.007834	0.004622
233.906	0.03517	0.088195	233.906	0.006508	0.010039
233.984	0.035563	0.088417	233.984	0.003037	0.001632
234.062	0.035563	0.089175	234.062	0.003788	0.001592
234.141	0.035307	0.089461	234.141	0.004675	0.006838
234.219	0.035244	0.090391	234.219	0.0148	0.003945
234.297	0.035476	0.09065	234.297	0.006622	0.002927
234.375	0.036179	0.091176	234.375	0.008851	0.001475
234.453	0.036168	0.091432	234.453	0.005245	0.005009
234.531	0.03662	0.091238	234.531	0.003038	0.011497
234.609	0.036366	0.090794	234.609	0.008219	0.00449
234.688	0.036619	0.090241	234.688	0.011865	0.001551
234.766	0.036689	0.090229	234.766	0.00848	0.014681
234.844	0.036431	0.088429	234.844	0.018285	0.014862
234.922	0.036226	0.087664	234.922	0.008216	0.004454
235	0.036751	0.087897	235	0.01239	0.005227
235.078	0.037008	0.086644	235.078	0.001969	0.005379
235.156	0.036739	0.086155	235.156	0.008373	0.006844
235.234	0.036296	0.084534	235.234	0.005292	0.006579
235.312	0.036351	0.084106	235.312	0.008894	0.004209
235.391	0.036423	0.083084	235.391	0.00698	0.008307
235.469	0.035876	0.083241	235.469	0.010726	0.005487
235.547	0.03658	0.083423	235.547	0.00242	0.012446
235.625	0.036727	0.084247	235.625	0.006053	0.011746
235.703	0.0365	0.083721	235.703	0.015517	0.003439
235.781	0.035932	0.085173	235.781	0.007955	0.003739
235.859	0.035517	0.085782	235.859	0.009315	0.009829
235.938	0.035613	0.086155	235.938	0.009133	0.002824
236.016	0.035759	0.086382	236.016	0.003039	0.003447
236.094	0.035786	0.086355	236.094	0.007264	0.007146
236.172	0.035231	0.086699	236.172	0.008839	0.003055
236.25	0.035504	0.086023	236.25	0.00088	0.009495
236.328	0.034958	0.085393	236.328	0.007156	0.005206
236.406	0.034826	0.08447	236.406	0.012663	0.005416
236.484	0.034721	0.085182	236.484	0.002936	0.010245
236.562	0.034687	0.085474	236.562	0.005475	0.002264
236.641	0.033712	0.084594	236.641	0.01017	0.001437
236.719	0.033486	0.084328	236.719	0.008814	0.002998
236.797	0.03433	0.084235	236.797	0.01448	0.005565
236.875	0.034939	0.085318	236.875	0.004348	0.011984
236.953	0.035439	0.085477	236.953	0.001911	0.00724
237.031	0.035258	0.085803	237.031	0.001557	0.005053
237.109	0.035625	0.086202	237.109	0.002824	0.006261
237.188	0.036329	0.086281	237.188	0.006417	0.001728
237.266	0.036059	0.085994	237.266	0.006563	0.001507
237.344	0.035859	0.08659	237.344	0.006054	0.00933
237.422	0.036534	0.086482	237.422	0.007502	0.005587
237.5	0.037004	0.08586	237.5	0.000823	0.006459
237.578	0.037615	0.086593	237.578	0.013463	0.011673
237.656	0.03715	0.086587	237.656	0.00988	0.009592
237.734	0.037251	0.085869	237.734	0.008151	0.00174
237.812	0.037466	0.086232	237.812	0.004316	0.00387
237.891	0.037646	0.085756	237.891	0.005136	0.003432
237.969	0.037417	0.086372	237.969	0.010182	0.002904
238.047	0.036933	0.087032	238.047	0.007528	0.008152
238.125	0.036442	0.08734	238.125	0.008778	0.001826
238.203	0.035635	0.087775	238.203	0.006256	0.006696
238.281	0.035121	0.088261	238.281	0.007752	0.002593
238.359	0.03497	0.088669	238.359	0.008448	0.000612
238.438	0.034541	0.089602	238.438	0.010849	0.00937
238.516	0.033646	0.088975	238.516	0.00882	0.003824
238.594	0.032792	0.088207	238.594	0.006486	0.004812
238.672	0.032435	0.088486	238.672	0.008001	0.012441
238.75	0.032858	0.088009	238.75	0.018588	0.004269
238.828	0.032963	0.088169	238.828	0.016182	0.007073
238.906	0.032786	0.087816	238.906	0.008589	0.006677
238.984	0.032896	0.088456	238.984	0.008384	0.001364
239.062	0.032713	0.087692	239.062	0.000736	0.003642
239.141	0.033596	0.087553	239.141	0.004392	0.001098
239.219	0.033865	0.087349	239.219	0.008623	0.006779
239.297	0.034795	0.085873	239.297	0.002106	0.012211
239.375	0.03459	0.086997	239.375	0.011909	0.005613
239.453	0.035765	0.086054	239.453	0.006227	0.005299
239.531	0.035744	0.086801	239.531	0.004166	0.007468
239.609	0.035937	0.086801	239.609	0.010341	0.002889
239.688	0.036273	0.086573	239.688	0.006838	0.00335
239.766	0.036108	0.086469	239.766	0.000977	0.004477
239.844	0.035536	0.086065	239.844	0.004393	0.001256
239.922	0.035404	0.086279	239.922	0.009357	0.011879
240	0.035303	0.087262	240	0.013302	0.015058
240.078	0.034724	0.086267	240.078	0.002242	0.007321
240.156	0.034515	0.086581	240.156	0.001772	0.002652
240.234	0.034127	0.087639	240.234	0.001539	0.007283
240.312	0.034596	0.087946	240.312	0.007198	0.003405
240.391	0.034538	0.08862	240.391	0.016802	0.009124
240.469	0.033979	0.089235	240.469	0.004506	0.002859
240.547	0.034185	0.090679	240.547	0.013518	0.009865
240.625	0.034241	0.090248	240.625	0.003146	0.006234
240.703	0.033877	0.091091	240.703	0.005028	0.007564
240.781	0.033881	0.091523	240.781	0.004195	0.004451
240.859	0.034305	0.090352	240.859	0.011332	0.006327
240.938	0.034177	0.091041	240.938	0.002665	0.012998
241.016	0.034508	0.090275	241.016	0.006501	0.005185
241.094	0.034065	0.090605	241.094	0.003854	0.009883
241.172	0.034573	0.090509	241.172	0.008947	0.006372
241.25	0.034294	0.090132	241.25	0.010024	0.003083
241.328	0.034458	0.090397	241.328	0.01006	0.004405
241.406	0.034498	0.089693	241.406	0.010997	0.001602
241.484	0.034741	0.08982	241.484	0.004999	0.007088
241.562	0.034494	0.089239	241.562	0.001859	0.008955
241.641	0.034072	0.089144	241.641	0.012033	0.005379
241.719	0.034508	0.088884	241.719	0.011258	0.003622
241.797	0.034023	0.088275	241.797	0.004393	0.001401
241.875	0.0347	0.087993	241.875	0.009272	0.010671
241.953	0.035313	0.088867	241.953	0.004687	0.007412
242.031	0.03515	0.090948	242.031	0.011873	0.005033
242.109	0.035015	0.091333	242.109	0.011318	0.008431
242.188	0.034698	0.090654	242.188	0.01387	0.002357
242.266	0.034211	0.090643	242.266	0.012631	0.015309
242.344	0.03491	0.089524	242.344	0.005236	0.013992
242.422	0.035236	0.088943	242.422	0.014113	0.005688
242.5	0.034389	0.089355	242.5	0.005366	0.00741
242.578	0.034049	0.089202	242.578	0.007322	0.002169
242.656	0.034198	0.088752	242.656	0.003275	0.006987
242.734	0.034001	0.089118	242.734	0.009279	0.005767
242.812	0.033628	0.088305	242.812	0.010575	0.004463
242.891	0.033992	0.088718	242.891	0.004895	0.006153
242.969	0.033901	0.088156	242.969	0.007933	0.002773
243.047	0.033269	0.087296	243.047	0.002175	0.005024
243.125	0.033318	0.08638	243.125	0.004069	0.005708
243.203	0.033988	0.086445	243.203	0.003135	0.008974
243.281	0.034429	0.086148	243.281	0.006199	0.002835
243.359	0.034071	0.085771	243.359	0.012139	0.003783
243.438	0.034817	0.087096	243.438	0.007542	0.003632
243.516	0.034968	0.087932	243.516	0.008427	0.007206
243.594	0.034769	0.088794	243.594	0.003483	0.002211
243.672	0.034744	0.087111	243.672	0.005211	0.005997
243.75	0.034463	0.086567	243.75	0.004735	0.000917
243.828	0.034365	0.086366	243.828	0.01185	0.006222
243.906	0.034868	0.086831	243.906	0.006635	0.007279
243.984	0.035052	0.087359	243.984	0.005022	0.011647
244.062	0.034016	0.088282	244.062	0.001323	0.004273
244.141	0.033574	0.08786	244.141	0.012912	0.004528
244.219	0.033651	0.087326	244.219	0.005939	0.005014
244.297	0.03371	0.087926	244.297	0.006035	0.007347
244.375	0.034114	0.088195	244.375	0.007903	0.009419
244.453	0.034691	0.089285	244.453	0.005676	0.002409
244.531	0.034982	0.089326	244.531	0.005886	0.007418
244.609	0.03549	0.089376	244.609	0.000371	0.013142
244.688	0.035297	0.090091	244.688	0.014033	0.007744
244.766	0.035155	0.090831	244.766	0.005877	0.003349
244.844	0.034492	0.091584	244.844	0.005856	0.003295
244.922	0.034316	0.090856	244.922	0.002313	0.000919
245	0.034127	0.09184	245	0.011712	0.003325
245.078	0.034377	0.091578	245.078	0.007663	0.003905
245.156	0.034491	0.092033	245.156	0.009042	0.005466
245.234	0.034018	0.091571	245.234	0.003135	0.00422
245.312	0.033738	0.092187	245.312	0.007905	0.008711
245.391	0.033963	0.092543	245.391	0.005091	0.000724
245.469	0.034016	0.092862	245.469	0.011602	0.006911
245.547	0.033781	0.09296	245.547	0.007542	0.006256
245.625	0.033275	0.092654	245.625	0.015413	0.004475
245.703	0.033222	0.09115	245.703	0.010377	0.008499
245.781	0.033698	0.090339	245.781	0.012647	0.003557
245.859	0.03378	0.090438	245.859	0.010818	0.008541
245.938	0.034168	0.090991	245.938	0.006628	0.006662
246.016	0.034572	0.090608	246.016	0.009259	0.009082
246.094	0.033929	0.090224	246.094	0.011787	0.00349
246.172	0.033972	0.089465	246.172	0.000784	0.003824
246.25	0.033403	0.088228	246.25	0.003636	0.003255
246.328	0.033505	0.087893	246.328	0.011103	0.006046
246.406	0.033617	0.087643	246.406	0.014182	0.010181
246.484	0.033576	0.087828	246.484	0.013295	0.003951
246.562	0.033819	0.088488	246.562	0.01077	0.004614
246.641	0.033899	0.088606	246.641	0.00937	0.003638
246.719	0.033766	0.089548	246.719	0.009163	0.010758
246.797	0.03408	0.089884	246.797	0.002791	0.004045
246.875	0.034965	0.090936	246.875	0.004006	0.007197
246.953	0.034802	0.090755	246.953	0.004022	0.0026
247.031	0.035406	0.090288	247.031	0.01349	0.00392
247.109	0.035191	0.09024	247.109	0.006046	0.004801
247.188	0.035701	0.089679	247.188	0.006766	0.005745
247.266	0.034729	0.089493	247.266	0.005503	0.002286
247.344	0.034243	0.090478	247.344	0.004345	0.005306
247.422	0.034679	0.090056	247.422	0.006447	0.006645
247.5	0.034413	0.089816	247.5	0.005396	0.004632
247.578	0.033868	0.088487	247.578	0.005977	0.008186
247.656	0.033712	0.086598	247.656	0.004633	0.009564
247.734	0.033711	0.085871	247.734	0.002339	0.001931
247.812	0.032949	0.085001	247.812	0.004224	0.002418
247.891	0.032377	0.086026	247.891	0.005776	0.006005
247.969	0.032366	0.086791	247.969	0.007053	0.011635
248.047	0.032346	0.087148	248.047	0.007616	0.011175
248.125	0.03243	0.087023	248.125	0.001141	0.005916
248.203	0.031723	0.087203	248.203	0.004591	0.005266
248.281	0.032447	0.08741	248.281	0.005434	0.007589
248.359	0.032905	0.087815	248.359	0.002897	0.004742
248.438	0.033247	0.087545	248.438	0.002162	0.002978
248.516	0.032939	0.087663	248.516	0.001526	0.007869
248.594	0.033547	0.087812	248.594	0.00489	0.004245
248.672	0.033057	0.087759	248.672	0.008393	0.007618
248.75	0.033979	0.089529	248.75	0.008265	0.002718
248.828	0.033776	0.090315	248.828	0.009275	0.001824
248.906	0.034393	0.090176	248.906	0.001674	0.004834
248.984	0.03417	0.089573	248.984	0.004309	0.007723
249.062	0.033749	0.089438	249.062	0.010261	0.011143
249.141	0.033556	0.089316	249.141	0.004502	0.002507
249.219	0.033942	0.089789	249.219	0.002376	0.001011
249.297	0.033868	0.090991	249.297	0.007134	0.008235
249.375	0.033691	0.09083	249.375	0.006133	0.006765
249.453	0.033715	0.091084	249.453	0.012242	0.008779
249.531	0.033893	0.090734	249.531	0.003506	0.006022
249.609	0.034363	0.089898	249.609	0.010689	0.00474
249.688	0.03379	0.090038	249.688	0.006626	0.00753
249.766	0.033145	0.090331	249.766	0.006299	0.002124
249.844	0.033875	0.089889	249.844	0.011279	0.006117
249.922	0.033903	0.090194	249.922	0.012851	0.002116
250	0.033731	0.090263	250	0.027613	0.005978
250.078	0.033811	0.090367	250.078	0.009854	0.010789
250.156	0.033834	0.089509	250.156	0.012272	0.008805
250.234	0.034136	0.089355	250.234	0.019039	0.009262
250.312	0.034251	0.091257	250.312	0.001749	0.00439
250.391	0.033225	0.090674	250.391	0.013504	0.006135
250.469	0.032999	0.09071	250.469	0.005683	0.007622
250.547	0.032729	0.091843	250.547	0.003414	0.003951
250.625	0.033093	0.091826	250.625	0.006001	0.001933
250.703	0.032654	0.091984	250.703	0.001968	0.006996
250.781	0.032838	0.092593	250.781	0.003761	0.006219
250.859	0.033136	0.091662	250.859	0.007233	0.003924
250.938	0.032388	0.090539	250.938	0.004105	0.003575
251.016	0.032062	0.089757	251.016	0.001071	0.002729
251.094	0.032054	0.089812	251.094	0.004753	0.002207
251.172	0.032382	0.089894	251.172	0.000272	0.00716
251.25	0.032247	0.090665	251.25	0.005353	0.003281
251.328	0.033322	0.09051	251.328	0.00345	0.000743
251.406	0.034211	0.090585	251.406	0.006594	0.004232
251.484	0.034425	0.091042	251.484	0.010181	0.001363
251.562	0.034271	0.091317	251.562	0.003358	0.002931
251.641	0.03489	0.090263	251.641	0.010454	0.007216
251.719	0.035318	0.090585	251.719	0.011259	0.003946
251.797	0.035254	0.0912	251.797	0.008977	0.005636
251.875	0.034997	0.091719	251.875	0.001687	0.006669
251.953	0.034665	0.090859	251.953	0.008339	0.00699
252.031	0.035218	0.091581	252.031	0.009662	0.013486
252.109	0.034848	0.091614	252.109	0.003849	0.01077
252.188	0.034216	0.091852	252.188	0.00688	0.001707
252.266	0.033495	0.091565	252.266	0.003335	0.006327
252.344	0.033905	0.092654	252.344	0.010366	0.005234
252.422	0.033717	0.092128	252.422	0.008318	0.006198
252.5	0.033016	0.093317	252.5	0.005111	0.005848
252.578	0.032467	0.093527	252.578	0.007368	0.00492
252.656	0.032461	0.093712	252.656	0.004682	0.006063
252.734	0.032305	0.094425	252.734	0.009048	0.006029
252.812	0.03244	0.096012	252.812	0.006045	0.005009
252.891	0.032615	0.096158	252.891	0.009421	0.012083
252.969	0.032689	0.09599	252.969	0.011528	0.00379
253.047	0.032753	0.096557	253.047	0.008669	0.008271
253.125	0.032632	0.096415	253.125	0.003517	0.008158
253.203	0.03283	0.095566	253.203	0.004115	0.004716
253.281	0.033062	0.095971	253.281	0.004943	0.005728
253.359	0.032101	0.096506	253.359	0.00782	0.00892
253.438	0.03242	0.095985	253.438	0.002053	0.008276
253.516	0.031944	0.095856	253.516	0.006001	0.008598
253.594	0.032112	0.096199	253.594	0.014289	0.005727
253.672	0.031375	0.095697	253.672	0.001894	0.005734
253.75	0.031362	0.096842	253.75	0.008687	0.004342
253.828	0.032012	0.095946	253.828	0.011723	0.001119
253.906	0.032388	0.095501	253.906	0.007225	0.008193
253.984	0.032099	0.094968	253.984	0.012122	0.005375
254.062	0.032646	0.094694	254.062	0.000935	0.002696
254.141	0.032496	0.093457	254.141	0.009165	0.008591
254.219	0.033256	0.093644	254.219	0.002209	0.010233
254.297	0.032854	0.093632	254.297	0.001005	0.007545
254.375	0.033613	0.094025	254.375	0.010783	0.000422
254.453	0.034248	0.092662	254.453	0.001919	0.004765
254.531	0.034779	0.092345	254.531	0.005776	0.004655
254.609	0.034877	0.093967	254.609	0.004501	0.005087
254.688	0.03523	0.093862	254.688	0.009755	0.006527
254.766	0.035346	0.094316	254.766	0.014198	0.007089
254.844	0.035217	0.094993	254.844	0.004259	0.002121
254.922	0.034646	0.096079	254.922	0.007433	0.004931
255	0.035228	0.095534	255	0.007474	0.008268
255.078	0.035156	0.096213	255.078	0.007852	0.006062
255.156	0.034935	0.095678	255.156	0.009923	0.007404
255.234	0.034495	0.095115	255.234	0.009207	0.005857
255.312	0.035053	0.095202	255.312	0.006656	0.004029
255.391	0.034833	0.09375	255.391	0.00887	0.014482
255.469	0.034944	0.093292	255.469	0.003531	0.004913
255.547	0.034958	0.093829	255.547	0.006803	0.003971
255.625	0.034675	0.093492	255.625	0.008304	0.001708
255.703	0.03378	0.093502	255.703	0.00459	0.001369
255.781	0.033981	0.09359	255.781	0.002948	0.003984
255.859	0.033493	0.093353	255.859	0.007327	0.006879
255.938	0.033965	0.093198	255.938	0.009533	0.005306
[truncated: 22,324 more rows]

## Sheet: Fig2c
Applied Voltage	Displacement	STD
V	nm
2	97.6667	4.04145
4	229	8
6	409.333	17.6163
8	678.333	24.173
10	994.333	44.0719

## Sheet: Fig2e
Distance	Pressure	Distance	Pressure	X STD	Y STD
µm	kPa	µm	kPa
simlation		experiment
2.78285	101.634	15	60.8088	12.5	4.51305
2.8157	101.476	40	28.1912	12.5	10.5099
2.84855	101.319	65	11.5439	12.5	--
2.8814	101.161
2.91425	101.004
2.9471	100.847
2.97994	100.691
3.01279	100.534
3.04908	100.362
3.08537	100.19
3.12165	100.018
3.15794	99.8475
3.19422	99.6765
3.23051	99.5059
3.2668	99.3357
3.30308	99.1658
3.34318	98.9784
3.38328	98.7915
3.42338	98.605
3.46347	98.4189
3.50357	98.2332
3.54367	98.0479
3.58377	97.863
3.62387	97.6786
3.66818	97.4752
3.71249	97.2724
3.7568	97.07
3.80111	96.8682
3.84543	96.6668
3.88974	96.4659
3.93405	96.2655
3.97836	96.0657
4.02733	95.8454
4.0763	95.6256
4.12526	95.4065
4.17423	95.188
4.2232	94.9701
4.27216	94.7527
4.32113	94.536
4.3701	94.3198
4.42421	94.0816
4.47832	93.8442
4.53244	93.6074
4.58655	93.3713
4.64066	93.136
4.69477	92.9013
4.74888	92.6674
4.803	92.4341
4.8628	92.1772
4.92259	91.9211
4.98239	91.6659
5.04219	91.4115
5.10199	91.1579
5.16179	90.9052
5.22158	90.6533
5.28138	90.4022
5.34746	90.1258
5.41354	89.8503
5.47962	89.5758
5.5457	89.3024
5.61179	89.0299
5.67787	88.7584
5.74395	88.4879
5.81003	88.2185
5.88305	87.9218
5.95608	87.6263
6.0291	87.332
6.10212	87.0389
6.17515	86.7469
6.24817	86.4562
6.3212	86.1666
6.39422	85.8782
6.47492	85.5608
6.55561	85.2448
6.63631	84.9302
6.71701	84.617
6.7977	84.3052
6.8784	83.9948
6.9591	83.6857
7.03979	83.3781
7.12897	83.0397
7.21814	82.7029
7.30732	82.3678
7.39649	82.0342
7.48567	81.7024
7.57484	81.3721
7.66402	81.0435
7.75319	80.7165
7.85174	80.357
7.95029	79.9993
8.04883	79.6436
8.14738	79.2898
8.24592	78.9379
8.34447	78.5879
8.44301	78.2399
8.54156	77.8937
8.65045	77.5133
8.75935	77.1351
8.86825	76.7591
8.97715	76.3853
9.08605	76.0138
9.19495	75.6444
9.30385	75.2773
9.41275	74.9124
9.53309	74.5116
9.65343	74.1135
9.77377	73.7178
9.89411	73.3248
10.0145	72.9343
10.1348	72.5463
10.2551	72.1609
10.3755	71.7781
10.5085	71.358
10.6415	70.9408
10.7744	70.5265
10.9074	70.1152
11.0404	69.7068
11.1734	69.3014
11.3064	68.899
11.4394	68.4994
11.5863	68.0613
11.7333	67.6265
11.8802	67.195
12.0272	66.767
12.1741	66.3423
12.3211	65.9209
12.4681	65.503
12.615	65.0884
12.7774	64.6341
12.9398	64.1835
13.1022	63.7369
13.2646	63.294
13.427	62.855
13.5894	62.4197
13.7518	61.9884
13.9142	61.5608
14.0937	61.0926
14.2731	60.6288
14.4526	60.1692
14.6321	59.714
14.8115	59.2631
14.991	58.8165
15.1705	58.3742
15.3499	57.9363
15.5482	57.4571
15.7466	56.9828
15.9449	56.5133
16.1432	56.0486
16.3415	55.5888
16.5398	55.1338
16.7382	54.6836
16.9365	54.2382
17.1556	53.7515
17.3748	53.27
17.5939	52.794
17.8131	52.3232
18.0323	51.8579
18.2514	51.3979
18.4706	50.9432
18.6897	50.4939
18.9319	50.0033
19.1741	49.5186
19.4163	49.0397
19.6584	48.5668
19.9006	48.0997
20.1428	47.6385
20.385	47.1831
20.6272	46.7336
20.8948	46.2434
21.1624	45.7596
21.4301	45.2821
21.6977	44.811
21.9653	44.3463
22.2329	43.888
22.5006	43.436
22.7682	42.9905
23.0639	42.5051
23.3597	42.0266
23.6554	41.5549
23.9512	41.0901
24.2469	40.6321
24.5427	40.1809
24.8385	39.7367
25.1342	39.2992
25.4612	38.8231
25.7882	38.3542
26.1151	37.8926
26.4421	37.4383
26.7691	36.9912
27.0961	36.5514
27.423	36.1189
27.75	35.6937
28.0842	35.2659
28.4185	34.8447
28.7527	34.43
29.0869	34.0219
29.4212	33.6204
29.7554	33.2253
30.0896	32.8369
30.4238	32.455
30.7907	32.0428
31.1575	31.6374
31.5243	31.2387
31.8911	30.8468
32.258	30.4616
32.6248	30.0832
32.9916	29.7115
33.3584	29.3466
33.7551	28.959
34.1517	28.5781
34.5484	28.2039
34.945	27.8364
35.3417	27.4755
35.7383	27.1213
36.135	26.7737
36.5316	26.4329
36.9633	26.0689
37.395	25.7115
37.8267	25.3607
38.2584	25.0165
38.69	24.679
39.1217	24.3481
39.5534	24.0238
39.9851	23.7061
40.4541	23.3677
40.9232	23.0358
41.3922	22.7103
41.8613	22.3914
42.3303	22.0789
42.7994	21.7728
43.2684	21.4733
43.7375	21.1802
44.2536	20.8643
44.7697	20.5548
45.2859	20.2517
45.802	19.955
46.3182	19.6646
46.8343	19.3806
47.3505	19.1029
47.8666	18.8317
48.477	18.5183
49.0875	18.2121
49.6979	17.9129
50.3083	17.6209
50.9187	17.3361
51.5292	17.0583
52.1396	16.7877
52.75	16.5241
53.4113	16.2456
54.0727	15.9736
54.7341	15.7081
55.3954	15.4491
56.0568	15.1967
56.7181	14.9508
57.3794	14.7114
58.0408	14.4785
58.7338	14.2405
59.4267	14.008
60.1197	13.781
60.8127	13.5597
61.5056	13.3438
62.1986	13.1335
62.8916	12.9288
63.5845	12.7296
64.3923	12.5035
65.2001	12.2832
66.0078	12.0686
66.8156	11.8597
67.6233	11.6566
68.4311	11.4593
69.2388	11.2677
70.0466	11.0818
71.0095	10.8668
71.9725	10.6577
72.9354	10.4547
73.8983	10.2577
74.8612	10.0667
75.8242	9.88171
76.7871	9.70271
77.75	9.52971
79.1717	9.28434
80.5934	9.04791
82.015	8.82042
83.4367	8.60186
84.8584	8.39225
86.2801	8.19157
87.7017	7.99983
89.1234	7.81704
90.8267	7.60727
92.5301	7.4056
94.2334	7.21202
95.9367	7.02655
97.64	6.84917
99.3434	6.67988
101.047	6.51869
102.75	6.3814
104.468	6.21704
106.186	6.07367
107.903	5.9358
109.621	5.80533
111.339	5.67996
113.056	5.5597
114.774	5.44454
116.492	5.33449
118.359	5.21924
120.227	5.10789
122.094	5.00044
123.962	4.89689
125.829	4.79724
127.697	4.70148
129.564	4.60963
131.431	4.52167
133.469	4.42914
135.506	4.33963
137.544	4.25314
139.582	4.16968
141.619	4.08924
143.656	4.01182
145.694	3.93743
147.732	3.86606
150.113	3.78568
152.495	3.70798
154.877	3.63295
157.258	3.5606
159.64	3.49093
162.022	3.42393
164.404	3.35961
166.786	3.29796
169.685	3.22579
172.585	3.15612
175.485	3.08896
178.385	3.0243
181.284	2.96214
184.184	2.90249
187.084	2.84534
189.984	2.79069
193.513	2.7268
197.043	2.66733
200.572	2.61079
204.102	2.55642
207.631	2.50422
211.161	2.45418
214.691	2.40631
218.22	2.36061
222.518	2.30718
226.815	2.25566
231.113	2.20605
235.41	2.15835
239.707	2.11255
244.005	2.06866
248.302	2.02669
252.6	1.98661
257.833	1.93973
263.067	1.89449
268.3	1.8509
273.534	1.80979
278.767	1.77251
284.001	1.73675
289.234	1.70251
294.468	1.66978
300.445	1.63371
306.423	1.59878
312.401	1.56499
318.379	1.53234
324.356	1.50083
330.334	1.47046
336.312	1.44124
342.289	1.41315
348.492	1.38485
354.695	1.35729
360.898	1.33046
367.101	1.30436
373.304	1.27901
379.507	1.25438
385.709	1.23212
391.912	1.22577
398.116	1.19628
404.319	1.17889
410.523	1.16183
416.726	1.14511
422.93	1.12872
429.133	1.11267
435.337	1.09694
441.54	1.08156
447.743	1.06642
453.947	1.0515
460.15	1.0368
466.354	1.02233
472.557	1.00806
478.761	0.99402
484.964	0.9802
491.168	0.96659
497.371	0.95316
503.575	0.93988
509.778	0.92675
515.982	0.91376
522.185	0.90093
528.389	0.88825
534.592	0.87933
540.795	0.87065
546.999	0.862
553.202	0.85339
559.406	0.84481
565.609	0.83627
571.813	0.82776
578.016	0.81928
584.22	0.81084
590.423	0.80243
596.627	0.79405
602.83	0.78569
609.034	0.77734
615.237	0.76902
621.441	0.76072
627.644	0.75244
633.847	0.74418
640.051	0.73884
646.255	0.72772
652.458	0.71952
658.661	0.71132
664.865	0.70314
671.068	0.69531
677.272	0.69019
683.475	0.68503
689.679	0.67983
695.882	0.67458
702.086	0.6693
708.289	0.66398
714.493	0.65862
720.696	0.65322
726.9	0.64779
733.103	0.64232
739.307	0.63681
745.51	0.63126
751.713	0.62568
757.917	0.62007
764.12	0.61442
770.324	0.60874
776.527	0.60303
782.731	0.59729
788.934	0.59452
795.138	0.5857
801.341	0.57987
807.545	0.574
813.748	0.56999
819.952	0.56659
826.155	0.56314
832.359	0.55961
838.562	0.55602
844.765	0.55237
850.969	0.54866
857.172	0.5449
863.376	0.54108
869.579	0.5372
875.783	0.53326
881.986	0.52926
888.19	0.52521
894.393	0.52111
900.597	0.51695
906.8	0.51275
913.004	0.5085
919.207	0.5042
925.41	0.49985
931.614	0.49545
937.817	0.49576
944.021	0.48651
950.224	0.48374
956.428	0.48135
962.631	0.4789
968.835	0.47637
975.038	0.47378
981.242	0.47111
987.445	0.46838
993.649	0.46558
999.852	0.46272
1006.06	0.45979
1012.26	0.45681
1018.46	0.45377
1024.67	0.45066
1030.87	0.4475
1037.07	0.44427
1043.28	0.44099
1049.48	0.43766
1055.68	0.43427
1061.89	0.43083
1068.09	0.42734
1074.29	0.42379
1080.5	0.42071
1086.7	0.41901
1092.9	0.41724
1099.11	0.41539
1105.31	0.41349
1111.52	0.41151
1117.72	0.40947
1123.92	0.40736
1130.12	0.40518
1136.33	0.40293
1142.53	0.40063
1148.73	0.39826
1154.94	0.39583
1161.14	0.39335
1167.35	0.3908
1173.55	0.3882
1179.75	0.38554
1185.96	0.38402
1192.16	0.38004
1198.36	0.37721
1204.57	0.37433
1210.77	0.37151
1216.97	0.37027
1223.18	0.36897
1229.38	0.36759
1235.58	0.36614
1241.79	0.36463
1247.99	0.36306
1254.19	0.36142
1260.4	0.35972
1266.6	0.35796
1272.81	0.35613
1279.01	0.35424
1285.21	0.35229
1291.41	0.35028
1297.62	0.34821
1303.82	0.34609
1310.03	0.34392
1316.23	0.34168
1322.43	0.3394
1328.64	0.33705
1334.84	0.3381
1341.04	0.33237
1347.25	0.33144
1353.45	0.33046
1359.65	0.32941
1365.86	0.32829
1372.06	0.32711
1378.26	0.32587
1384.47	0.32456
1390.67	0.32319
1396.87	0.32177
1403.08	0.32028
1409.28	0.31874
1415.48	0.31714
1421.69	0.31549
1427.89	0.31377
1434.1	0.312
1440.3	0.31017
1446.5	0.30829
1452.7	0.30636
1458.91	0.30438
1465.11	0.30234
1471.32	0.30071
1477.52	0.30001
1483.72	0.3013
1489.93	0.29841
1496.13	0.29752
1502.33	0.29658
1508.54	0.29558
1514.74	0.29451
1520.94	0.29339
1527.15	0.29221
1533.35	0.29097
1539.55	0.28968
1545.76	0.28833
1551.96	0.28693
1558.16	0.28548
1564.37	0.28397
1570.57	0.28241
1576.78	0.2808
1582.98	0.281
1589.18	0.27742
1595.38	0.27566
1601.59	0.27465
1607.79	0.27411
1613.99	0.2735
1620.2	0.27284
1626.4	0.27212
1632.61	0.27134
1638.81	0.2705
1645.01	0.26961
1651.22	0.26867
1657.42	0.26767
1663.62	0.26662
1669.83	0.26552
1676.03	0.26436
1682.23	0.26315
1688.44	0.26188
1694.64	0.26057
1700.84	0.25921
1707.05	0.25781
1713.25	0.25635
1719.45	0.25484
1725.66	0.25329
1731.86	0.25541
1738.07	0.25241
1744.27	0.25191
1750.47	0.25137
1756.67	0.25077
1762.88	0.25011
1769.08	0.2494
1775.29	0.24864
1781.49	0.24783
1787.69	0.24696
1793.9	0.24605
1800.1	0.24509
1806.3	0.24407
1812.51	0.24301
1818.71	0.2419
1824.91	0.24074
1831.12	0.24038
1837.32	0.23828
1843.52	0.23698
1849.73	0.23563
1855.93	0.2346
1862.13	0.23429
1868.34	0.23393
1874.54	0.23352
1880.74	0.23353
1886.95	0.23254
1893.15	0.23197
1899.36	0.23136
1905.56	0.2307
1911.76	0.22999
1917.96	0.22923
1924.17	0.22842
1930.37	0.22756
1936.58	0.22666
1942.78	0.22571
1948.98	0.22471
1955.19	0.22367
1961.39	0.22259
1967.59	0.22146
1973.8	0.22029
1980	0.21907

## Sheet: Fig2e-inset
Time	Pressure
ms	kPa
-0.01883	-3.39757
-0.0187	-3.96103
-0.01856	-5.89636
-0.01843	-4.85053
-0.01829	-3.65903
-0.01816	-4.72669
-0.01802	-3.73691
-0.01789	-3.16502
-0.01775	-5.97171
-0.01762	-3.11392
-0.01748	-3.19398
-0.01735	-3.65037
-0.01721	-2.15191
-0.01708	-1.71005
-0.01694	-3.33781
-0.01681	-3.23465
-0.01667	-3.29284
-0.01654	-2.06993
-0.0164	-2.32574
-0.01627	-2.76809
-0.01613	-0.15635
-0.016	-2.38371
-0.01586	-3.65981
-0.01573	-2.16568
-0.01559	-2.314
-0.01546	0.005198
-0.01532	-0.52332
-0.01519	-1.13855
-0.01505	-0.5695
-0.01492	-0.02092
-0.01478	-2.13683
-0.01465	-1.02371
-0.01451	-1.18909
-0.01438	-2.41609
-0.01424	-4.07783
-0.01411	-2.9756
-0.01397	-2.75957
-0.01384	-3.20509
-0.0137	-4.24524
-0.01357	-3.58293
-0.01343	-0.49085
-0.0133	-1.60388
-0.01316	-2.9032
-0.01303	-1.55256
-0.01289	-0.62376
-0.01276	-3.24692
-0.01262	-1.98877
-0.01249	-2.83566
-0.01235	-4.30061
-0.01222	-4.34202
-0.01208	-4.19089
-0.01195	-3.62366
-0.01181	-1.99338
-0.01168	-0.20253
-0.01154	-1.19613
-0.01141	-2.79399
-0.01127	-3.47404
-0.01114	0.202726
-0.011	0.909856
-0.01087	0.090122
-0.01073	-1.2949
-0.0106	-1.85819
-0.01046	-1.57809
-0.01033	-2.54025
-0.01019	-3.58135
-0.01006	-4.18381
-0.00992	-3.38586
-0.00979	-1.74927
-0.00965	-5.048
-0.00952	-4.21451
-0.00938	-6.08951
-0.00925	-5.34948
-0.00911	-2.83737
-0.00898	-1.3838
-0.00884	-2.8782
-0.00871	-1.93187
-0.00857	-2.30787
-0.00844	-2.14497
-0.0083	-5.34485
-0.00817	-6.55405
-0.00803	-4.06996
-0.0079	-0.21063
-0.00776	2.79619
-0.00763	0.669884
-0.00749	-5.03954
-0.00736	-6.25588
-0.00722	-5.40776
-0.00709	-2.80254
-0.00695	-3.53741
-0.00682	-2.83647
-0.00668	-4.90253
-0.00655	-7.58735
-0.00641	-3.59077
-0.00628	-1.6523
-0.00614	-4.78204
-0.00601	-2.38655
-0.00587	-5.13165
-0.00574	-2.56755
-0.0056	0.618867
-0.00547	0.144675
-0.00533	-1.25216
-0.0052	-3.36168
-0.00506	-3.67087
-0.00493	-3.95219
-0.00479	-3.98372
-0.00466	-5.94911
-0.00452	-6.64886
-0.00439	-4.16967
-0.00425	-3.44559
-0.00412	-3.4765
-0.00398	-2.58386
-0.00385	-2.0999
-0.00371	-2.19498
-0.00358	-3.13761
-0.00344	-3.31964
-0.00331	-0.32312
-0.00317	-2.94494
-0.00304	-3.95182
-0.0029	-3.74675
-0.00277	-4.75602
-0.00263	-2.91979
-0.0025	-1.22061
-0.00236	-2.8651
-0.00223	-2.47297
-0.00209	-3.7776
-0.00196	-3.84025
-0.00182	-5.12953
-0.00169	-7.21216
-0.00155	-11.1765
-0.00142	-10.6271
-0.00128	-10.1896
-0.00115	-6.79351
-0.00101	-2.50396
-0.000875	0.831773
-0.00074	5.35266
-0.000605	8.03356
-0.00047	11.1747
-0.000335	10.5507
-0.0002	6.60919
-6.5e-05	2.44745
7e-05	-9.31373
0.000205	-15.6672
0.00034	-19.4028
0.000475	-22.6239
0.00061	-21.4425
0.000745	-14.493
0.00088	-7.95506
0.001015	5.42878
0.00115	12.3878
0.001285	19.9468
0.00142	21.5108
0.001555	14.8915
0.00169	8.47781
0.001825	1.99349
0.00196	-8.44306
0.002095	-18.9668
0.00223	-26.7638
0.002365	-31.8603
0.0025	-27.127
0.002635	-19.9605
0.00277	-6.56995
0.002905	5.11058
0.00304	14.7393
0.003175	22.9664
0.00331	24.4248
0.003445	15.9518
0.00358	8.71999
0.003715	-2.05723
0.00385	-11.7654
0.003985	-20.6518
0.00412	-31.0015
0.004255	-32.1856
0.00439	-27.0059
0.004525	-14.6415
0.00466	-1.57591
0.004795	8.56183
0.00493	20.7897
0.005065	24.185
0.0052	22.9718
0.005335	16.7247
0.00547	10.7403
0.005605	-0.75862
0.00574	-13.0365
0.005875	-26.591
0.00601	-33.4111
0.006145	-36.3024
0.00628	-28.9526
0.006415	-16.0732
0.00655	-3.00746
0.006685	7.90672
0.00682	17.9845
0.006955	24.2711
0.00709	24.7059
0.007225	15.2249
0.00736	7.01258
0.007495	-2.52925
0.00763	-14.2532
0.007765	-27.3595
0.0079	-35.7034
0.008035	-36.0744
0.00817	-27.8049
0.008305	-17.305
0.00844	0.406822
0.008575	12.8869
0.00871	22.9952
0.008845	25.8713
0.00898	25.6185
0.009115	16.6274
0.00925	5.72762
0.009385	-5.02426
0.00952	-17.0476
0.009655	-29.9761
0.00979	-37.1786
0.009925	-35.0077
0.01006	-27.4468
0.010195	-13.6839
0.01033	0.263745
0.010465	12.5986
0.0106	22.4594
0.010735	26.7937
0.01087	21.7792
0.011005	14.7307
0.01114	5.91359
0.011275	-4.12649
0.01141	-18.397
0.011545	-29.2764
0.01168	-36.8409
0.011815	-35.8092
0.01195	-24.2811
0.012085	-11.1227
0.01222	1.6606
0.012355	15.4778
0.01249	24.8619
0.012625	23.9653
0.01276	18.8992
0.012895	11.8929
0.01303	1.51079
0.013165	-9.00077
0.0133	-21.5709
0.013435	-33.0817
0.01357	-36.9582
0.013705	-32.3665
0.01384	-21.5674
0.013975	-8.47035
0.01411	7.52709
0.014245	18.0643
0.01438	25.9293
0.014515	26.6101
0.01465	19.7619
0.014785	13.6502
0.01492	3.04089
0.015055	-8.1667
0.01519	-21.7192
0.015325	-32.0978
0.01546	-36.6277
0.015595	-32.557
0.01573	-17.707
0.015865	-6.15689
0.016	5.78418
0.016135	15.0819
0.01627	25.1141
0.016405	25.2222
0.01654	22.4707
0.016675	13.1528
0.01681	-0.79752
0.016945	-11.5087
0.01708	-25.6825
0.017215	-34.6725
0.01735	-37.0077
0.017485	-31.7081
0.01762	-20.3767
0.017755	-7.01847
0.01789	6.49225
0.018025	17.9304
0.01816	25.3511
0.018295	25.3294
0.01843	18.7358
0.018565	11.7143
0.0187	-0.99614
0.018835	-13.6523
0.01897	-22.2183
0.019105	-32.7939
0.01924	-33.0088
0.019375	-28.0301
0.01951	-17.0012
0.019645	-5.84254
0.01978	9.77084
0.019915	21.1673
0.02005	28.9188
0.020185	26.7108
0.02032	21.1546
0.020455	9.96331
0.02059	-2.87311
0.020725	-13.3046
0.02086	-25.4823
0.020995	-34.3539
0.02113	-38.3279
0.021265	-30.0467
0.0214	-18.1199
0.021535	-3.58623
0.02167	9.94274
0.021805	21.6819
0.02194	29.0999
0.022075	23.0276
0.02221	16.1882
0.022345	6.09796
0.02248	-6.99193
0.022615	-18.8681
0.02275	-25.461
0.022885	-36.9089
0.02302	-36.8497
0.023155	-26.8887
0.02329	-15.6023
0.023425	0.450108
0.02356	12.8981
0.023695	21.1705
0.02383	27.5436
0.023965	25.1737
0.0241	16.9074
0.024235	4.8294
0.02437	-5.9853
0.024505	-15.3907
0.02464	-27.3171
0.024775	-35.1015
0.02491	-33.916
0.025045	-24.9161
0.02518	-12.0865
0.025315	4.36468
0.02545	12.5708
0.025585	24.2484
0.02572	25.9988
0.025855	22.0895
0.02599	12.7149
0.026125	1.75319
0.02626	-7.8454
0.026395	-20.7276
0.02653	-29.1329
0.026665	-35.9995
0.0268	-33.8056
0.026935	-23.2629
0.02707	-9.23749
0.027205	5.39529
0.02734	15.3389
0.027475	23.5245
0.02761	28.535
0.027745	22.8067
0.02788	12.8045
0.028015	2.74521
0.02815	-8.01363
0.028285	-20.1401
0.02842	-32.6705
0.028555	-38.4769
0.02869	-31.9783
0.028825	-21.1824
0.02896	-6.61735
0.029095	1.31084
0.02923	13.5895
0.029365	23.8161
0.0295	23.5533
0.029635	18.2066
0.02977	10.5449
0.029905	1.487
0.03004	-9.14274
0.030175	-22.9269
0.03031	-31.4579
0.030445	-34.0099
0.03058	-30.2945
0.030715	-19.7405
0.03085	-3.8905
0.030985	7.94838
0.03112	17.9857
0.031255	25.4501
0.03139	26.364
0.031525	19.6633
0.03166	10.6438
0.031795	-3.61418
0.03193	-14.5552
0.032065	-25.1304
0.0322	-34.8328
0.032335	-35.6775
0.03247	-29.6219
0.032605	-16.3205
0.03274	-3.16335
0.032875	10.8955
0.03301	20.8164
0.033145	28.4622
0.03328	25.5479
0.033415	18.6534
0.03355	7.55777
0.033685	-2.78451
0.03382	-12.2406
0.033955	-25.4579
0.03409	-34.3481
0.034225	-37.5036
0.03436	-32.2498
0.034495	-18.4602
0.03463	-4.64914
0.034765	8.83117
0.0349	21.9247
0.035035	25.7714
0.03517	25.1451
0.035305	18.5064
0.03544	6.1558
0.035575	-5.86766
0.03571	-15.881
0.035845	-20.0742
0.03598	-25.2216
0.036115	-26.2985
0.03625	-22.9582
0.036385	-13.8781
0.03652	-1.98252
0.036655	5.48929
0.03679	12.997
0.036925	15.4813
0.03706	11.0893
0.037195	6.32815
0.03733	2.23067
0.037465	-1.59661
0.0376	-9.331
0.037735	-11.4368
0.03787	-14.8991
0.038005	-12.8305
0.03814	-12.6322
0.038275	-5.76009
0.03841	0.632762
0.038545	6.0918
0.03868	5.11072
0.038815	5.378
0.03895	5.58148
0.039085	2.84295
0.03922	-0.72793
0.039355	-6.6712
0.03949	-8.31027
0.039625	-12.4139
0.03976	-13.5771
0.039895	-9.02072
0.04003	-7.61984
0.040165	-4.52967
0.0403	-2.52614
0.040435	1.95962
0.04057	2.70978
0.040705	2.95476
0.04084	-0.85934
0.040975	-5.92678
0.04111	-5.15871
0.041245	-4.66634
0.04138	-5.67354
0.041515	-4.51731
0.04165	-3.91432
0.041785	-3.59652
0.04192	-3.45141
0.042055	-4.58995
0.04219	-4.13488
0.042325	-2.62955
0.04246	-2.3713
0.042595	-1.1643
0.04273	-3.54523
0.042865	-2.70164
0.043	-4.18085
0.043135	-6.50417
0.04327	-5.93001
0.043405	-5.59899
0.04354	-6.2716
0.043675	-4.03274
0.04381	-2.08721
0.043945	-1.2172
0.04408	-2.12404
0.044215	-3.41911
0.04435	-0.98762
0.044485	-1.39734
0.04462	-1.57274
0.044755	-4.24212
0.04489	-3.22073
0.045025	-4.72102
0.04516	-4.09789
0.045295	-2.86214
0.04543	-1.72123
0.045565	-1.22251
0.0457	-2.35441
0.045835	-2.90641
0.04597	-3.87792
0.046105	-4.17823
0.04624	-7.98596
0.046375	-4.70545
0.04651	-3.49447
0.046645	-1.7985
0.04678	-2.45594
0.046915	-5.43022
0.04705	-4.82735
0.047185	-4.73945
0.04732	-6.12599
0.047455	-4.13656
0.04759	-0.74765
0.047725	0.565194
0.04786	-4.09821
0.047995	-2.91138
0.04813	-3.43512
0.048265	-4.0328
0.0484	-0.66022
0.048535	-1.28634
0.04867	-2.11466
0.048805	-4.8205
0.04894	-1.97157
0.049075	-3.57291
0.04921	-5.43696
0.049345	-4.11644
0.04948	-3.47671
0.049615	-3.47812
0.04975	-2.44243
0.049885	-0.59423
0.05002	-0.26788
0.050155	-2.18465
0.05029	-4.40294
0.050425	-3.83413
0.05056	-2.61513
0.050695	-3.33814
0.05083	-3.85732
0.050965	-2.22212
0.0511	-2.45227
0.051235	-1.47181
0.05137	-2.98024
0.051505	-0.5842
0.05164	-4.4861
0.051775	-0.31625
0.05191	-2.45379
0.052045	-2.78574
0.05218	-2.64271
0.052315	-0.56488
0.05245	0.951714
0.052585	-0.47257
0.05272	-0.72019
0.052855	-3.18247
0.05299	-2.94808
0.053125	-1.36347
0.05326	-2.91054
0.053395	-3.01596
0.05353	-2.88876
0.053665	-4.16296
0.0538	-3.70887
0.053935	-4.00552
0.05407	-2.99616
0.054205	-2.1156
0.05434	-4.61891
0.054475	-3.90543
0.05461	-3.84252
0.054745	-1.91091
0.05488	-1.19085
0.055015	-1.11821
0.05515	-3.74693
0.055285	-5.51526
0.05542	-6.30796
0.055555	-5.8904
0.05569	-4.82816
0.055825	-3.90594
0.05596	-4.1424
0.056095	-3.33952
0.05623	-1.67279
0.056365	-0.71215
0.0565	-0.15628
0.056635	-0.58965
0.05677	-0.87126
0.056905	-1.70952
0.05704	-3.65323
0.057175	-2.18152
0.05731	-0.87263
0.057445	-1.41659
0.05758	-0.87704
0.057715	-1.83508
0.05785	-3.31003
0.057985	-3.26097
0.05812	-3.51817
0.058255	-2.86905
0.05839	-2.29753
0.058525	-3.91468
0.05866	-3.29502
0.058795	-2.79747
0.05893	-4.56512
0.059065	-4.57505
0.0592	-2.44371
0.059335	-3.09673
0.05947	-3.52197
0.059605	-4.18282
0.05974	-5.33374
0.059875	-2.61164
0.06001	-3.0205
0.060145	1.51009
0.06028	-1.61865
0.060415	-3.0049
0.06055	-4.44899
0.060685	-3.61708
0.06082	-4.44973
0.060955	-4.0017
0.06109	-4.15393
0.061225	-4.76535
0.06136	-4.45989
0.061495	-2.94009
0.06163	-3.93779
0.061765	-1.83502

## Sheet: Fig2f
	kPa	kPa	kPa	kPa	kPa	kPa	kPa
kPa	30.4554	37.4284	36.9884	39.4466	32.5215	28.9154	20.8137
kPa	32.9041	42.4596	46.1135	44.0092	37.304	30.7615	28.3032
kPa	35.1519	47.3952	52.0343	56.023	40.9866	32.4545	27.6815
kPa	34.6449	49.6143	59.0551	50.5709	42.0962	32.4641	26.8398
kPa	32.1867	37.0266	45.7883	44.9179	36.7492	25.2041	26.8111
kPa	26.3902	30.5989	36.3762	28.6858	28.3893	26.3232	23.2624
kPa	29.1736	29.7189	24.2094	23.2337	28.0737	22.8798	19.3311

## Sheet: Fig2g
day	Normalized displacement (a.u.)	STD
0	1
8	0.9758	0.014412

## Sheet: Fig2h
Time	Temperature Change (C)
0.003	0.016329
0.008	0.016296
0.013	0.016263
0.018	0.016231
0.023	0.016199
0.028	0.016167
0.033	0.016136
0.038	0.016105
0.043	0.016075
0.048	0.016044
0.053	0.016015
0.058	0.015985
0.063	0.015956
0.068	0.015927
0.073	0.015899
0.078	0.015871
0.083	0.015843
0.088	0.015816
0.093	0.015789
0.098	0.015763
0.103	0.015736
0.108	0.01571
0.113	0.015685
0.118	0.01566
0.123	0.015635
0.128	0.01561
0.133	0.015586
0.138	0.015562
0.143	0.015539
0.148	0.015515
0.153	0.015492
0.158	0.01547
0.163	0.015448
0.168	0.015426
0.173	0.015404
0.178	0.015383
0.183	0.015362
0.188	0.015341
0.193	0.015321
0.198	0.015301
0.203	0.015281
0.208	0.015262
0.213	0.015243
0.218	0.015224
0.223	0.015206
0.228	0.015188
0.233	0.01517
0.238	0.015153
0.243	0.015135
0.248	0.015119
0.253	0.015102
0.258	0.015086
0.263	0.01507
0.268	0.015054
0.273	0.015039
0.278	0.015024
0.283	0.015009
0.288	0.014994
0.293	0.01498
0.298	0.014966
0.303	0.014953
0.308	0.014939
0.313	0.014926
0.318	0.014913
0.323	0.014901
0.328	0.014889
0.333	0.014877
0.338	0.014865
0.343	0.014854
0.348	0.014843
0.353	0.014832
0.358	0.014821
0.363	0.014811
0.368	0.014801
0.373	0.014791
0.378	0.014782
0.383	0.014773
0.388	0.014764
0.393	0.014755
0.398	0.014747
0.403	0.014739
0.408	0.014731
0.413	0.014723
0.418	0.014716
0.423	0.014709
0.428	0.014702
0.433	0.014695
0.438	0.014689
0.443	0.014683
0.448	0.014677
0.453	0.014671
0.458	0.014666
0.463	0.014661
0.468	0.014656
0.473	0.014651
0.478	0.014647
0.483	0.014642
0.488	0.014639
0.493	0.014635
0.498	0.014631
0.503	0.014628
0.508	0.014625
0.513	0.014622
0.518	0.01462
0.523	0.014617
0.528	0.014615
0.533	0.014613
0.538	0.014612
0.543	0.01461
0.548	0.014609
0.553	0.014608
0.558	0.014607
0.563	0.014607
0.568	0.014606
0.573	0.014606
0.578	0.014606
0.583	0.014607
0.588	0.014607
0.593	0.014608
0.598	0.014609
0.603	0.01461
0.608	0.014611
0.613	0.014613
0.618	0.014614
0.623	0.014616
0.628	0.014618
0.633	0.014621
0.638	0.014623
0.643	0.014626
0.648	0.014629
0.653	0.014632
0.658	0.014635
0.663	0.014638
0.668	0.014642
0.673	0.014646
0.678	0.01465
0.683	0.014654
0.688	0.014658
0.693	0.014663
0.698	0.014668
0.703	0.014672
0.708	0.014678
0.713	0.014683
0.718	0.014688
0.723	0.014694
0.728	0.014699
0.733	0.014705
0.738	0.014711
0.743	0.014718
0.748	0.014724
0.753	0.014731
0.758	0.014737
0.763	0.014744
0.768	0.014751
0.773	0.014758
0.778	0.014766
0.783	0.014773
0.788	0.014781
0.793	0.014789
0.798	0.014797
0.803	0.014805
0.808	0.014813
0.813	0.014821
0.818	0.01483
0.823	0.014839
0.828	0.014847
0.833	0.014856
0.838	0.014865
0.843	0.014875
0.848	0.014884
0.853	0.014894
0.858	0.014903
0.863	0.014913
0.868	0.014923
0.873	0.014933
0.878	0.014943
0.883	0.014953
0.888	0.014964
0.893	0.014974
0.898	0.014985
0.903	0.014996
0.908	0.015006
0.913	0.015017
0.918	0.015028
0.923	0.01504
0.928	0.015051
0.933	0.015062
0.938	0.015074
0.943	0.015086
0.948	0.015097
0.953	0.015109
0.958	0.015121
0.963	0.015133
0.968	0.015145
0.973	0.015158
0.978	0.01517
0.983	0.015183
0.988	0.015195
0.993	0.015208
0.998	0.015221
1.003	0.015233
1.008	0.015246
1.013	0.015259
1.018	0.015272
1.023	0.015286
1.028	0.015299
1.033	0.015312
1.038	0.015326
1.043	0.015339
1.048	0.015353
1.053	0.015366
1.058	0.01538
1.063	0.015394
1.068	0.015408
1.073	0.015422
1.078	0.015436
1.083	0.01545
1.088	0.015464
1.093	0.015478
1.098	0.015493
1.103	0.015507
1.108	0.015521
1.113	0.015536
1.118	0.015551
1.123	0.015565
1.128	0.01558
1.133	0.015594
1.138	0.015609
1.143	0.015624
1.148	0.015639
1.153	0.015654
1.158	0.015669
1.163	0.015684
1.168	0.015699
1.173	0.015714
1.178	0.015729
1.183	0.015744
1.188	0.015759
1.193	0.015775
1.198	0.01579
1.203	0.015805
1.208	0.015821
1.213	0.015836
1.218	0.015851
1.223	0.015867
1.228	0.015882
1.233	0.015898
1.238	0.015913
1.243	0.015929
1.248	0.015945
1.253	0.01596
1.258	0.016046
1.263	0.016162
1.268	0.016201
1.273	0.016117
1.278	0.016148
1.283	0.016129
1.288	0.016182
1.293	0.016185
1.298	0.016112
1.303	0.016082
1.308	0.016141
1.313	0.016163
1.318	0.016148
1.323	0.016253
1.328	0.016296
1.333	0.016265
1.338	0.016283
1.343	0.016258
1.348	0.016348
1.353	0.016357
1.358	0.016292
1.363	0.01637
1.368	0.016271
1.373	0.016304
1.378	0.016268
1.383	0.016259
1.388	0.016304
1.393	0.016168
1.398	0.016114
1.403	0.016334
1.408	0.016363
1.413	0.016311
1.418	0.016273
1.423	0.016033
1.428	0.015979
1.433	0.015824
1.438	0.015842
1.443	0.015815
1.448	0.015833
1.453	0.015803
1.458	0.015748
1.463	0.015788
1.468	0.015799
1.473	0.015683
1.478	0.015701
1.483	0.015704
1.488	0.015841
1.493	0.015844
1.498	0.015914
1.503	0.015964
1.508	0.016083
1.513	0.016149
1.518	0.016204
1.523	0.016247
1.528	0.016246
1.533	0.016336
1.538	0.016358
1.543	0.016313
1.548	0.016272
1.553	0.016327
1.558	0.016329
1.563	0.016454
1.568	0.016438
1.573	0.016478
1.578	0.016536
1.583	0.016567
1.588	0.016664
1.593	0.016721
1.598	0.016721
1.603	0.016851
1.608	0.016946
1.613	0.016962
1.618	0.016942
1.623	0.016944
1.628	0.01692
1.633	0.017157
1.638	0.017288
1.643	0.017401
1.648	0.017269
1.653	0.017165
1.658	0.017118
1.663	0.01705
1.668	0.017021
1.673	0.016956
1.678	0.01704
1.683	0.017052
1.688	0.017026
1.693	0.017145
1.698	0.017126
1.703	0.01724
1.708	0.01721
1.713	0.017136
1.718	0.017045
1.723	0.017002
1.728	0.017005
1.733	0.017044
1.738	0.01693
1.743	0.016873
1.748	0.016689
1.753	0.016707
1.758	0.016676
1.763	0.016718
1.768	0.016633
1.773	0.016692
1.778	0.016651
1.783	0.01676
1.788	0.016968
1.793	0.016964
1.798	0.016928
1.803	0.017022
1.808	0.017076
1.813	0.017054
1.818	0.017036
1.823	0.016992
1.828	0.017108
1.833	0.01703
1.838	0.017132
1.843	0.017153
1.848	0.017272
1.853	0.017196
1.858	0.017159
1.863	0.017282
1.868	0.017375
1.873	0.017502
1.878	0.017563
1.883	0.017527
1.888	0.017614
1.893	0.01765
1.898	0.017563
1.903	0.01745
1.908	0.01742
1.913	0.017496
1.918	0.017492
1.923	0.017537
1.928	0.017654
1.933	0.017742
1.938	0.017823
1.943	0.017789
1.948	0.017783
1.953	0.017917
1.958	0.017989
1.963	0.017949
1.968	0.017887
1.973	0.01796
1.978	0.017937
1.983	0.017927
1.988	0.017999
1.993	0.018178
1.998	0.017976
2.003	0.017966
2.008	0.018036
2.013	0.017984
2.018	0.018036
2.023	0.018234
2.028	0.018294
2.033	0.018199
2.038	0.018182
2.043	0.018112
2.048	0.018008
2.053	0.017981
2.058	0.018117
2.063	0.018182
2.068	0.018115
2.073	0.018068
2.078	0.018105
2.083	0.018164
2.088	0.018151
2.093	0.018271
2.098	0.018315
2.103	0.018219
2.108	0.018324
2.113	0.018236
2.118	0.018218
2.123	0.018181
2.128	0.01842
2.133	0.018426
2.138	0.018443
2.143	0.018464
2.148	0.018547
2.153	0.018531
2.158	0.018642
2.163	0.018611
2.168	0.018436
2.173	0.018456
2.178	0.018584
2.183	0.018563
2.188	0.018601
2.193	0.018511
2.198	0.018596
2.203	0.018492
2.208	0.018536
2.213	0.018596
2.218	0.018551
2.223	0.018477
2.228	0.01863
2.233	0.018652
2.238	0.01872
2.243	0.018726
2.248	0.018745
2.253	0.018774
2.258	0.018811
2.263	0.019003
2.268	0.019034
2.273	0.019115
2.278	0.01919
2.283	0.01913
2.288	0.019057
2.293	0.019153
2.298	0.019109
2.303	0.019131
2.308	0.019032
2.313	0.019058
2.318	0.018921
2.323	0.018887
2.328	0.018952
2.333	0.018927
2.338	0.018983
2.343	0.019054
2.348	0.01905
2.353	0.01916
2.358	0.019238
2.363	0.019158
2.368	0.019049
2.373	0.019002
2.378	0.018996
2.383	0.019127
2.388	0.019088
2.393	0.019021
2.398	0.019028
2.403	0.018974
2.408	0.019023
2.413	0.018969
2.418	0.01885
2.423	0.018733
2.428	0.018726
2.433	0.018645
2.438	0.018609
2.443	0.018553
2.448	0.018701
2.453	0.018797
2.458	0.018751
2.463	0.018832
2.468	0.018868
2.473	0.018897
2.478	0.018943
2.483	0.018861
2.488	0.018876
2.493	0.018897
2.498	0.018837
2.503	0.018882
2.508	0.019048
2.513	0.019053
2.518	0.018948
2.523	0.019148
2.528	0.019172
2.533	0.019145
2.538	0.018987
2.543	0.019127
2.548	0.019215
2.553	0.019283
2.558	0.019304
2.563	0.019351
2.568	0.019386
2.573	0.019559
2.578	0.019614
2.583	0.019706
2.588	0.0198
2.593	0.019798
2.598	0.01993
2.603	0.019954
2.608	0.019992
2.613	0.019971
2.618	0.020047
2.623	0.020051
2.628	0.02
2.633	0.020044
2.638	0.019929
2.643	0.019866
2.648	0.019826
2.653	0.019905
2.658	0.019805
2.663	0.019819
2.668	0.01975
2.673	0.01962
2.678	0.019615
2.683	0.019575
2.688	0.01941
2.693	0.019262
2.698	0.019293
2.703	0.019491
2.708	0.019548
2.713	0.019516
2.718	0.019665
2.723	0.019596
2.728	0.019682
2.733	0.019705
2.738	0.019791
2.743	0.019709
2.748	0.019783
2.753	0.019936
2.758	0.019931
2.763	0.019984
2.768	0.0199
2.773	0.020065
2.778	0.02022
2.783	0.020297
2.788	0.020384
2.793	0.02035
2.798	0.020396
2.803	0.020398
2.808	0.020475
2.813	0.020667
2.818	0.020665
2.823	0.020738
2.828	0.020665
2.833	0.020558
2.838	0.020648
2.843	0.020649
2.848	0.020545
2.853	0.0205
2.858	0.020578
2.863	0.020584
2.868	0.020632
2.873	0.02071
2.878	0.020688
2.883	0.02075
2.888	0.020767
2.893	0.020651
2.898	0.020704
2.903	0.020707
2.908	0.020759
2.913	0.020626
2.918	0.020543
2.923	0.020632
2.928	0.020741
2.933	0.020864
2.938	0.020857
2.943	0.020922
2.948	0.021017
2.953	0.021093
2.958	0.020994
2.963	0.021037
2.968	0.02109
2.973	0.021069
2.978	0.02099
2.983	0.021
2.988	0.020923
2.993	0.021019
2.998	0.021015
3.003	0.021043
3.008	0.021052
3.013	0.021141
3.018	0.021195
3.023	0.021183
3.028	0.021475
3.033	0.021523
3.038	0.02154
3.043	0.02142
3.048	0.021478
3.053	0.021543
3.058	0.021656
3.063	0.021739
3.068	0.021648
3.073	0.021689
3.078	0.021739
3.083	0.021833
3.088	0.021738
3.093	0.02168
3.098	0.02175
3.103	0.021751
3.108	0.021768
3.113	0.021634
3.118	0.021641
3.123	0.021543
3.128	0.021468
3.133	0.021532
3.138	0.021437
3.143	0.021366
3.148	0.021298
3.153	0.021221
3.158	0.021208
3.163	0.021175
3.168	0.021266
3.173	0.021356
3.178	0.021471
3.183	0.021363
3.188	0.021332
3.193	0.021397
3.198	0.021416
3.203	0.02155
3.208	0.021401
3.213	0.021433
3.218	0.021475
3.223	0.021584
3.228	0.021518
3.233	0.021489
3.238	0.021345
3.243	0.021398
3.248	0.021399
3.253	0.021435
3.258	0.021405
3.263	0.021483
3.268	0.021516
3.273	0.021548
3.278	0.021579
3.283	0.021475
3.288	0.021402
3.293	0.021336
3.298	0.021436
3.303	0.021386
3.308	0.021417
3.313	0.021515
3.318	0.021697
3.323	0.021804
3.328	0.021781
3.333	0.021675
3.338	0.02169
3.343	0.021772
3.348	0.021825
3.353	0.021801
3.358	0.021723
3.363	0.021646
3.368	0.021755
3.373	0.021698
3.378	0.021949
3.383	0.021851
3.388	0.021789
3.393	0.021669
3.398	0.021664
3.403	0.021737
3.408	0.021722
3.413	0.021754
3.418	0.021851
3.423	0.021958
3.428	0.021968
3.433	0.022027
3.438	0.021908
3.443	0.021762
3.448	0.021821
3.453	0.02176
3.458	0.021773
3.463	0.021826
3.468	0.02184
3.473	0.021754
3.478	0.021792
3.483	0.021817
3.488	0.021841
3.493	0.02193
3.498	0.022021
3.503	0.022098
3.508	0.022088
3.513	0.022098
3.518	0.022177
3.523	0.022099
3.528	0.022067
3.533	0.021966
3.538	0.022016
3.543	0.021965
3.548	0.021948
3.553	0.022031
3.558	0.022057
3.563	0.022181
3.568	0.022079
3.573	0.022019
3.578	0.021956
3.583	0.02194
3.588	0.021831
3.593	0.021859
3.598	0.021892
3.603	0.021921
3.608	0.02177
3.613	0.021754
3.618	0.021684
3.623	0.021713
3.628	0.021756
3.633	0.021689
3.638	0.021674
3.643	0.021761
3.648	0.021788
3.653	0.021662
3.658	0.021547
3.663	0.021546
3.668	0.021573
3.673	0.021559
3.678	0.021523
3.683	0.021572
3.688	0.021534
3.693	0.021632
3.698	0.021523
3.703	0.02146
3.708	0.021514
3.713	0.021463
3.718	0.021385
3.723	0.021479
3.728	0.02147
3.733	0.021429
3.738	0.021417
3.743	0.021388
3.748	0.02142
3.753	0.021568
3.758	0.021568
3.763	0.021658
3.768	0.021692
3.773	0.021845
3.778	0.021867
3.783	0.021821
3.788	0.021843
3.793	0.021849
3.798	0.021899
3.803	0.021843
3.808	0.021826
3.813	0.02176
3.818	0.021838
3.823	0.021888
3.828	0.021815
3.833	0.021931
3.838	0.0221
3.843	0.022102
3.848	0.022189
3.853	0.022177
3.858	0.022167
3.863	0.022228
3.868	0.022193
3.873	0.022106
3.878	0.022243
3.883	0.022244
3.888	0.022281
3.893	0.022324
3.898	0.022382
3.903	0.022377
3.908	0.022318
3.913	0.022215
3.918	0.022137
3.923	0.022307
3.928	0.022304
3.933	0.022344
3.938	0.022449
3.943	0.022475
3.948	0.022516
3.953	0.022338
3.958	0.02245
3.963	0.02237
3.968	0.022435
3.973	0.022499
3.978	0.022513
3.983	0.022498
3.988	0.022494
3.993	0.02237
3.998	0.022338
4.003	0.022254
4.008	0.022264
4.013	0.022158
4.018	0.022245
4.023	0.022258
4.028	0.022239
4.033	0.02214
4.038	0.022192
4.043	0.022187
4.048	0.022189
4.053	0.022288
4.058	0.022278
4.063	0.022237
4.068	0.022166
4.073	0.022211
4.078	0.022254
4.083	0.022251
4.088	0.022264
4.093	0.022185
4.098	0.021914
4.103	0.021933
4.108	0.021775
4.113	0.02179
4.118	0.021768
4.123	0.02181
4.128	0.021788
4.133	0.021829
4.138	0.021705
4.143	0.021618
4.148	0.021515
4.153	0.021575
4.158	0.021679
4.163	0.021593
4.168	0.021686
4.173	0.021856
4.178	0.021896
4.183	0.022003
4.188	0.022046
4.193	0.022071
4.198	0.022106
4.203	0.022089
4.208	0.022115
4.213	0.022115
4.218	0.022119
4.223	0.022249
4.228	0.022384
4.233	0.022427
4.238	0.022541
4.243	0.022708
4.248	0.02275
4.253	0.022907
4.258	0.023014
4.263	0.023057
4.268	0.023112
4.273	0.023064
4.278	0.022992
4.283	0.023021
4.288	0.023064
4.293	0.022937
4.298	0.022775
4.303	0.022867
4.308	0.022773
4.313	0.022653
4.318	0.022623
4.323	0.022569
4.328	0.02261
4.333	0.02248
4.338	0.022657
4.343	0.022594
4.348	0.022654
4.353	0.022624
4.358	0.022724
4.363	0.022782
4.368	0.022699
4.373	0.022657
4.378	0.022708
4.383	0.022704
4.388	0.022766
4.393	0.022695
4.398	0.0228
4.403	0.022978
4.408	0.023143
4.413	0.023146
4.418	0.023022
4.423	0.023003
4.428	0.023001
4.433	0.022936
4.438	0.022882
4.443	0.022721
4.448	0.022833
4.453	0.022681
4.458	0.022575
4.463	0.022548
4.468	0.022821
4.473	0.022822
4.478	0.022784
4.483	0.022692
4.488	0.022706
4.493	0.022696
4.498	0.022523
4.503	0.022543
4.508	0.022388
4.513	0.022379
4.518	0.022394
4.523	0.02232
4.528	0.022231
4.533	0.022214
4.538	0.022264
4.543	0.022203
4.548	0.022356
4.553	0.022275
4.558	0.022305
4.563	0.022217
4.568	0.022224
4.573	0.022234
4.578	0.022324
4.583	0.02231
4.588	0.022384
4.593	0.022252
4.598	0.022202
4.603	0.022213
4.608	0.022197
4.613	0.022103
4.618	0.022155
4.623	0.022218
4.628	0.022161
4.633	0.022004
4.638	0.021966
4.643	0.021814
4.648	0.021836
4.653	0.021855
4.658	0.021783
4.663	0.021778
4.668	0.021879
4.673	0.021834
4.678	0.021803
4.683	0.021716
4.688	0.021832
4.693	0.021804
4.698	0.021812
4.703	0.021767
4.708	0.021736
4.713	0.021671
4.718	0.021681
4.723	0.021685
4.728	0.021773
4.733	0.021673
4.738	0.021746
4.743	0.021781
4.748	0.021785
4.753	0.021896
4.758	0.021933
4.763	0.022006
4.768	0.021889
4.773	0.021892
4.778	0.022023
4.783	0.021989
4.788	0.022003
4.793	0.02207
4.798	0.022041
4.803	0.02197
4.808	0.021942
4.813	0.021953
4.818	0.021853
4.823	0.021946
4.828	0.021994
4.833	0.02215
4.838	0.022109
4.843	0.02203
4.848	0.022026
4.853	0.022077
4.858	0.021972
4.863	0.021989
4.868	0.022007
4.873	0.022192
4.878	0.022292
4.883	0.02223
4.888	0.022187
4.893	0.022288
4.898	0.022224
4.903	0.022154
4.908	0.022103
4.913	0.022056
4.918	0.022094
4.923	0.02213
4.928	0.022028
4.933	0.021938
4.938	0.021944
4.943	0.021965
4.948	0.022079
4.953	0.022055
4.958	0.022037
4.963	0.02204
4.968	0.022019
4.973	0.021953
4.978	0.022042
4.983	0.022026
4.988	0.02203
4.993	0.022122
4.998	0.022109
5.003	0.022097
5.008	0.022046
5.013	0.021997
5.018	0.02204
5.023	0.022008
5.028	0.022006
5.033	0.021951
5.038	0.022076
5.043	0.022258
5.048	0.022244
5.053	0.022101
5.058	0.022104
5.063	0.022165
5.068	0.022264
5.073	0.022228
5.078	0.022086
5.083	0.022139
5.088	0.022075
5.093	0.022096
5.098	0.02198
5.103	0.021815
5.108	0.021887
5.113	0.021811
5.118	0.02175
5.123	0.021708
5.128	0.021709
5.133	0.021765
5.138	0.021823
5.143	0.021907
5.148	0.021913
5.153	0.022011
5.158	0.021982
5.163	0.022027
5.168	0.022098
5.173	0.022133
5.178	0.022205
5.183	0.022218
5.188	0.022441
5.193	0.022523
5.198	0.022658
5.203	0.022669
5.208	0.022425
5.213	0.022343
5.218	0.02236
5.223	0.022274
5.228	0.022329
5.233	0.022202
5.238	0.022264
5.243	0.022217
5.248	0.022253
5.253	0.022233
5.258	0.022196
5.263	0.02214
5.268	0.022268
5.273	0.022304
5.278	0.022185
5.283	0.022054
5.288	0.022079
5.293	0.021958
5.298	0.021834
5.303	0.021811
5.308	0.021743
5.313	0.021653
5.318	0.021596
5.323	0.021576
5.328	0.02147
5.333	0.021345
5.338	0.021423
5.343	0.021425
5.348	0.021314
5.353	0.021364
5.358	0.021464
5.363	0.021388
5.368	0.021367
5.373	0.021343
5.378	0.021355
5.383	0.0213
5.388	0.021251
5.393	0.02124
5.398	0.021325
5.403	0.021142
5.408	0.021026
5.413	0.020866
5.418	0.020927
5.423	0.020847
5.428	0.020826
5.433	0.020641
5.438	0.020503
5.443	0.0205
5.448	0.020405
5.453	0.020388
5.458	0.020411
5.463	0.020409
5.468	0.02044
5.473	0.020386
5.478	0.020439
5.483	0.020463
5.488	0.0204
5.493	0.020507
5.498	0.020436
5.503	0.020405
5.508	0.020379
5.513	0.020456
5.518	0.020388
5.523	0.020429
5.528	0.020366
5.533	0.020161
5.538	0.020035
5.543	0.020147
5.548	0.020249
5.553	0.020238
5.558	0.020186
5.563	0.020091
5.568	0.020113
5.573	0.020085
5.578	0.020068
5.583	0.019975
5.588	0.019804
5.593	0.019719
5.598	0.019732
5.603	0.019718
5.608	0.019696
5.613	0.01979
5.618	0.01992
5.623	0.01992
5.628	0.020145
5.633	0.020281
5.638	0.020328
5.643	0.02037
5.648	0.020452
5.653	0.020423
5.658	0.020359
5.663	0.020332
5.668	0.020266
5.673	0.020156
5.678	0.020026
5.683	0.019872
5.688	0.020044
5.693	0.019993
5.698	0.019951
5.703	0.019963
5.708	0.019819
5.713	0.020018
5.718	0.019887
5.723	0.019931
5.728	0.019902
5.733	0.019888
5.738	0.019832
5.743	0.019963
5.748	0.019941
5.753	0.019989
5.758	0.019956
5.763	0.019964
5.768	0.019956
5.773	0.019862
5.778	0.019987
5.783	0.019854
5.788	0.019901
5.793	0.019963
5.798	0.019969
5.803	0.019784
5.808	0.019788
5.813	0.019902
5.818	0.019871
5.823	0.019741
5.828	0.019672
5.833	0.019626
5.838	0.019632
5.843	0.019536
5.848	0.019556
5.853	0.019492
5.858	0.01956
5.863	0.019565
5.868	0.019544
5.873	0.019483
5.878	0.019504
5.883	0.019401
5.888	0.019485
5.893	0.019518
5.898	0.019578
5.903	0.019557
5.908	0.019521
5.913	0.019589
5.918	0.01955
5.923	0.019403
5.928	0.019249
5.933	0.019177
5.938	0.019038
5.943	0.019122
5.948	0.019205
5.953	0.019017
5.958	0.019022
5.963	0.019023
5.968	0.018965
5.973	0.018936
5.978	0.018966
5.983	0.018983
5.988	0.019021
5.993	0.019014
5.998	0.018862
6.003	0.018748
6.008	0.018754
6.013	0.018729
6.018	0.018845
6.023	0.018753
6.028	0.018628
6.033	0.018608
6.038	0.018626
6.043	0.018581
6.048	0.018427
6.053	0.018412
6.058	0.018374
6.063	0.018304
6.068	0.018244
6.073	0.018281
6.078	0.018264
6.083	0.018321
6.088	0.01846
6.093	0.018578
6.098	0.018575
6.103	0.018652
6.108	0.018782
6.113	0.018819
6.118	0.018829
6.123	0.018725
6.128	0.018805
6.133	0.018873
6.138	0.019002
6.143	0.019138
6.148	0.019083
6.153	0.019177
6.158	0.019302
6.163	0.019353
6.168	0.019448
6.173	0.019406
6.178	0.019463
6.183	0.019354
6.188	0.019396
6.193	0.019269
6.198	0.019139
6.203	0.019134
6.208	0.01922
6.213	0.019208
6.218	0.019156
6.223	0.019005
6.228	0.018945
6.233	0.018875
6.238	0.018897
6.243	0.019001
6.248	0.018928
6.253	0.018914
6.258	0.018794
6.263	0.01888
6.268	0.018774
6.273	0.018653
6.278	0.018594
6.283	0.01852
6.288	0.018572
6.293	0.018638
6.298	0.01857
6.303	0.018587
6.308	0.018667
6.313	0.018646
6.318	0.018677
6.323	0.018652
6.328	0.018656
6.333	0.018696
6.338	0.018542
6.343	0.018479
6.348	0.018397
6.353	0.018374
6.358	0.018377
6.363	0.018395
6.368	0.018349
6.373	0.018296
6.378	0.018448
6.383	0.018324
6.388	0.018137
6.393	0.017979
6.398	0.017839
6.403	0.017932
6.408	0.017997
6.413	0.017992
6.418	0.017982
6.423	0.01796
6.428	0.017904
6.433	0.017901
6.438	0.017905
6.443	0.017797
6.448	0.017813
6.453	0.017856
6.458	0.018002
6.463	0.01787
6.468	0.017916
6.473	0.017764
6.478	0.017649
6.483	0.01778
6.488	0.017648
6.493	0.01759
6.498	0.017498
6.503	0.017567
6.508	0.017619
6.513	0.017627
6.518	0.017653
6.523	0.017625
6.528	0.017639
6.533	0.017612
6.538	0.017639
6.543	0.01755
6.548	0.017465
6.553	0.017461
6.558	0.017444
6.563	0.017349
6.568	0.017331
6.573	0.017368
6.578	0.017267
6.583	0.017225
6.588	0.01728
6.593	0.017349
6.598	0.017301
6.603	0.017471
6.608	0.017468
6.613	0.017494
6.618	0.01744
6.623	0.017492
6.628	0.017429
6.633	0.017444
6.638	0.017353
6.643	0.017419
6.648	0.017509
6.653	0.017613
6.658	0.017628
6.663	0.017702
6.668	0.017886
6.673	0.01786
6.678	0.017757
6.683	0.017853
6.688	0.017729
6.693	0.017627
6.698	0.017605
6.703	0.017518
6.708	0.017497
6.713	0.01744
6.718	0.017548
6.723	0.017544
6.728	0.017528
6.733	0.017379
6.738	0.017348
6.743	0.017236
6.748	0.017225
6.753	0.017043
6.758	0.017185
6.763	0.017164
6.768	0.017051
6.773	0.017141
6.778	0.017216
6.783	0.017252
6.788	0.017272
6.793	0.017214
6.798	0.017202
6.803	0.017296
6.808	0.017079
6.813	0.017141
6.818	0.017123
6.823	0.017031
6.828	0.017024
6.833	0.016987
6.838	0.01705
6.843	0.016947
6.848	0.017023
6.853	0.01699
6.858	0.016966
6.863	0.016875
6.868	0.016734
6.873	0.016676
6.878	0.016605
6.883	0.016492
6.888	0.01649
6.893	0.016433
6.898	0.016511
6.903	0.016335
6.908	0.016196
6.913	0.016029
6.918	0.016107
6.923	0.016057
6.928	0.016196
6.933	0.016065
6.938	0.016263
6.943	0.016226
6.948	0.016204
6.953	0.016071
6.958	0.016079
6.963	0.015866
6.968	0.015876
6.973	0.015711
6.978	0.015757
6.983	0.015749
6.988	0.015812
6.993	0.015839
6.998	0.015756
7.003	0.015852
7.008	0.016041
7.013	0.01628
7.018	0.016171
7.023	0.016236
7.028	0.016345
7.033	0.016323
7.038	0.016285
7.043	0.016329
7.048	0.016387
7.053	0.016351
7.058	0.016354
7.063	0.016233
7.068	0.016351
7.073	0.016344
7.078	0.016421
7.083	0.016447
7.088	0.016468
7.093	0.016338
7.098	0.016285
7.103	0.016302
7.108	0.016371
7.113	0.016486
7.118	0.016586
7.123	0.016689
7.128	0.016596
7.133	0.016689
7.138	0.016605
7.143	0.016625
7.148	0.016632
7.153	0.016681
7.158	0.016637
7.163	0.016761
7.168	0.016745
7.173	0.016768
7.178	0.016908
7.183	0.016874
7.188	0.016924
7.193	0.016835
7.198	0.016774
7.203	0.016908
7.208	0.016985
7.213	0.017079
7.218	0.017138
7.223	0.017091
7.228	0.017101
7.233	0.01705
7.238	0.017085
7.243	0.017064
7.248	0.016919
7.253	0.016912
7.258	0.016878
7.263	0.016939
7.268	0.016934
7.273	0.016935
7.278	0.016881
7.283	0.016723
7.288	0.016697
7.293	0.016532
7.298	0.016507
7.303	0.016465
7.308	0.016553
7.313	0.016493
7.318	0.016504
7.323	0.01656
7.328	0.016555
7.333	0.016398
7.338	0.016279
7.343	0.01633
7.348	0.016358
7.353	0.016475
7.358	0.016426
7.363	0.016364
7.368	0.016333
7.373	0.016311
7.378	0.016368
7.383	0.016314
7.388	0.016332
7.393	0.01632
7.398	0.016295
7.403	0.01635
7.408	0.016336
7.413	0.016343
7.418	0.016336
7.423	0.016376
7.428	0.016365
7.433	0.016527
7.438	0.01665
7.443	0.016671
7.448	0.016736
7.453	0.016699
7.458	0.01673
7.463	0.016871
7.468	0.016797
7.473	0.016759
7.478	0.016833
7.483	0.0168
7.488	0.016747
7.493	0.01684
7.498	0.016844
7.503	0.016767
7.508	0.016867
7.513	0.016798
7.518	0.016746
7.523	0.01672
7.528	0.016669
7.533	0.016619
7.538	0.01661
7.543	0.016532
7.548	0.016425
7.553	0.016433
7.558	0.016442
7.563	0.016387
7.568	0.016278
7.573	0.016157
7.578	0.016198
7.583	0.016413
7.588	0.016369
7.593	0.016334
7.598	0.016393
7.603	0.016555
7.608	0.016605
7.613	0.016512
7.618	0.01654
7.623	0.01643
7.628	0.016345
7.633	0.016272
7.638	0.016395
7.643	0.01635
7.648	0.016309
7.653	0.01636
7.658	0.016347
7.663	0.016357
7.668	0.016409
7.673	0.016285
7.678	0.01617
7.683	0.016216
7.688	0.016253
7.693	0.016093
7.698	0.016198
7.703	0.01613
7.708	0.016015
7.713	0.01617
7.718	0.016148
7.723	0.016108
7.728	0.01621
7.733	0.016223
7.738	0.016297
7.743	0.016163
7.748	0.0161
7.753	0.016211
7.758	0.016078
7.763	0.016092
7.768	0.016052
7.773	0.015914
7.778	0.015862
7.783	0.015808
7.788	0.015755
7.793	0.015733
7.798	0.015775
7.803	0.015741
7.808	0.015751
7.813	0.015774
7.818	0.015779
7.823	0.015649
7.828	0.015678
7.833	0.015697
7.838	0.015848
7.843	0.015772
7.848	0.015689
7.853	0.015836
7.858	0.015712
7.863	0.015588
7.868	0.015614
7.873	0.015661
7.878	0.015681
7.883	0.015555
7.888	0.015472
7.893	0.01551
7.898	0.015453
7.903	0.015625
7.908	0.015792
7.913	0.0158
7.918	0.015815
7.923	0.0158
7.928	0.015926
7.933	0.015985
7.938	0.016055
7.943	0.01609
7.948	0.016206
7.953	0.016199
7.958	0.016235
7.963	0.016229
7.968	0.016198
7.973	0.016234
7.978	0.016268
7.983	0.016332
7.988	0.016256
7.993	0.016303
7.998	0.016305
8.003	0.016418
8.008	0.016434
8.013	0.016453
8.018	0.016477
8.023	0.016574
8.028	0.016607
8.033	0.01665
8.038	0.016644
8.043	0.016781
8.048	0.016809
8.053	0.016841
8.058	0.016827
8.063	0.016822
8.068	0.016761
8.073	0.016734
8.078	0.016804
8.083	0.016776
8.088	0.016851
8.093	0.016885
8.098	0.017008
8.103	0.016934
8.108	0.016988
8.113	0.017025
8.118	0.016886
8.123	0.0169
8.128	0.016983
8.133	0.016942
8.138	0.016931
8.143	0.016969
8.148	0.016957
8.153	0.016932
8.158	0.016918
8.163	0.016945
8.168	0.017012
8.173	0.016961
8.178	0.017128
8.183	0.01713
8.188	0.017095
8.193	0.017006
8.198	0.017099
8.203	0.017172
8.208	0.017118
8.213	0.017026
8.218	0.016964
8.223	0.017103
8.228	0.017051
8.233	0.017057
8.238	0.017178
8.243	0.017086
8.248	0.017035
8.253	0.017009
8.258	0.016978
8.263	0.017024
8.268	0.017126
8.273	0.01713
8.278	0.017265
8.283	0.017068
8.288	0.017128
8.293	0.017199
8.298	0.017219
8.303	0.017267
8.308	0.017245
8.313	0.017274
8.318	0.017124
8.323	0.017111
8.328	0.017167
8.333	0.017172
8.338	0.017254
8.343	0.017204
8.348	0.017253
8.353	0.017311
8.358	0.017423
8.363	0.017425
8.368	0.017476
8.373	0.017612
8.378	0.017558
8.383	0.017673
8.388	0.017702
8.393	0.017806
8.398	0.017733
8.403	0.017782
8.408	0.017884
8.413	0.017925
8.418	0.017715
8.423	0.017686
8.428	0.017892
8.433	0.018009
8.438	0.018058
8.443	0.01808
8.448	0.017969
8.453	0.017981
8.458	0.01811
8.463	0.018069
8.468	0.018119
8.473	0.018239
8.478	0.018253
8.483	0.018265
8.488	0.018208
8.493	0.018254
8.498	0.018254
8.503	0.018339
8.508	0.018484
8.513	0.018429
8.518	0.018598
8.523	0.018479
8.528	0.018486
8.533	0.018611
8.538	0.018601
8.543	0.01862
8.548	0.0186
8.553	0.018675
8.558	0.018667
8.563	0.018609
8.568	0.018592
8.573	0.018467
8.578	0.018573
8.583	0.018672
8.588	0.018575
8.593	0.018529
8.598	0.018551
8.603	0.018518
8.608	0.018525
8.613	0.01853
8.618	0.018579
8.623	0.018611
8.628	0.018735
8.633	0.018546
8.638	0.018426
8.643	0.018482
8.648	0.018361
8.653	0.01839
8.658	0.018229
8.663	0.018211
8.668	0.018165
8.673	0.018166
8.678	0.018144
8.683	0.01813
8.688	0.018133
8.693	0.018112
8.698	0.018147
8.703	0.018251
8.708	0.018232
8.713	0.018201
8.718	0.01815
8.723	0.018192
8.728	0.018385
8.733	0.018322
8.738	0.018376
8.743	0.018411
8.748	0.01826
8.753	0.018222
8.758	0.018197
8.763	0.018287
8.768	0.018196
8.773	0.01825
8.778	0.018306
8.783	0.018273
8.788	0.018296
8.793	0.018189
8.798	0.018166
8.803	0.018311
8.808	0.018229
8.813	0.018221
8.818	0.01825
8.823	0.018187
8.828	0.018201
8.833	0.018115
8.838	0.018021
8.843	0.018038
8.848	0.018028
8.853	0.018026
8.858	0.018013
8.863	0.018007
8.868	0.01794
8.873	0.017972
8.878	0.018055
8.883	0.018095
8.888	0.018084
8.893	0.018166
8.898	0.0181
8.903	0.018157
8.908	0.018014
8.913	0.018033
8.918	0.017973
8.923	0.01807
8.928	0.018079
8.933	0.017971
8.938	0.018058
8.943	0.018101
8.948	0.018165
8.953	0.018228
8.958	0.018234
8.963	0.018196
8.968	0.018347
8.973	0.018385
8.978	0.018429
8.983	0.018449
8.988	0.01848
8.993	0.01851
8.998	0.018598
9.003	0.018758
9.008	0.018747
9.013	0.018775
9.018	0.018895
9.023	0.018911
9.028	0.018937
9.033	0.018945
9.038	0.018887
9.043	0.018909
9.048	0.018921
9.053	0.018888
9.058	0.018938
9.063	0.018933
9.068	0.018998
9.073	0.019016
9.078	0.019123
9.083	0.019242
9.088	0.019258
9.093	0.019192
9.098	0.019123
9.103	0.019219
9.108	0.019255
9.113	0.01921
9.118	0.019201
9.123	0.019303
9.128	0.019303
9.133	0.019301
9.138	0.019293
9.143	0.019361
9.148	0.019416
9.153	0.019393
9.158	0.019306
9.163	0.019376
9.168	0.019335
9.173	0.019387
9.178	0.019494
9.183	0.019471
9.188	0.019446
9.193	0.01947
9.198	0.01944
9.203	0.019454
9.208	0.019426
9.213	0.019417
9.218	0.019385
9.223	0.01944
9.228	0.019502
9.233	0.019502
9.238	0.019576
9.243	0.01958
9.248	0.019501
9.253	0.019455
9.258	0.019485
9.263	0.019298
9.268	0.019227
9.273	0.019296
9.278	0.019094
9.283	0.019092
9.288	0.018983
9.293	0.019
9.298	0.019007
9.303	0.018904
9.308	0.018778
9.313	0.018923
9.318	0.018873
9.323	0.01895
9.328	0.019083
9.333	0.019085
9.338	0.019016
9.343	0.018952
9.348	0.018968
9.353	0.018775
9.358	0.018754
9.363	0.018783
9.368	0.018869
9.373	0.01887
9.378	0.01901
9.383	0.019019
9.388	0.019029
9.393	0.018911
9.398	0.018826
9.403	0.01873
9.408	0.018844
9.413	0.018896
9.418	0.019028
9.423	0.019006
9.428	0.019027
9.433	0.018914
9.438	0.018954
9.443	0.018836
9.448	0.018834
9.453	0.018907
9.458	0.018854
9.463	0.018974
9.468	0.019176
9.473	0.019248
9.478	0.019374
9.483	0.019399
9.488	0.019449
9.493	0.019428
9.498	0.019335
9.503	0.019396
9.508	0.019355
9.513	0.019239
9.518	0.019179
9.523	0.019228
9.528	0.019135
9.533	0.018955
9.538	0.018894
9.543	0.018839
9.548	0.018798
9.553	0.018768
9.558	0.018717
9.563	0.01875
9.568	0.01876
9.573	0.018759
9.578	0.018702
9.583	0.018695
9.588	0.018583
9.593	0.018606
9.598	0.018776
9.603	0.018883
9.608	0.018803
9.613	0.018662
9.618	0.01864
9.623	0.018529
9.628	0.018343
9.633	0.018244
9.638	0.018176
9.643	0.018315
9.648	0.018334
9.653	0.018359
9.658	0.018282
9.663	0.018264
9.668	0.018319
9.673	0.018285
9.678	0.018221
9.683	0.01813
9.688	0.01805
9.693	0.017875
9.698	0.017918
9.703	0.017845
9.708	0.017716
9.713	0.017669
9.718	0.017564
9.723	0.01757
9.728	0.017576
9.733	0.017514
9.738	0.017574
9.743	0.017482
9.748	0.017463
9.753	0.017547
9.758	0.017507
9.763	0.017547
9.768	0.0176
9.773	0.017424
9.778	0.017454
9.783	0.017355
9.788	0.01732
9.793	0.017342
9.798	0.017359
9.803	0.017333
9.808	0.017388
9.813	0.017381
9.818	0.0175
9.823	0.017481
9.828	0.017504
9.833	0.017498
9.838	0.017719
9.843	0.017739
9.848	0.017725
9.853	0.017761
9.858	0.01769
9.863	0.017586
9.868	0.017677
9.873	0.017591
9.878	0.017766
9.883	0.017759
9.888	0.01783
9.893	0.017899
9.898	0.017795
9.903	0.017764
9.908	0.017641
9.913	0.0177
9.918	0.017741
9.923	0.017764
9.928	0.017672
9.933	0.017658
9.938	0.017659
9.943	0.017533
9.948	0.017509
9.953	0.017483
9.958	0.017378
9.963	0.017283
9.968	0.017239
9.973	0.017264
9.978	0.017357
9.983	0.017269
9.988	0.017235
9.993	0.017181
[truncated: 34,931 more rows]

## Sheet: Fig2i
	T˚C	T˚C	T˚C	T˚C	T˚C	T˚C	T˚C
T˚C	0.232767	0.262895	0.240764	0.287675	0.273991	0.256059	0.2125
T˚C	0.221306	0.235914	0.29098	0.309147	0.302687	0.308772	0.267934
T˚C	0.23021	0.267618	0.29364	0.31417	0.319466	0.303554	0.260321
T˚C	0.229818	0.27231	0.320633	0.311934	0.334709	0.287202	0.263373
T˚C	0.264877	0.265668	0.27644	0.302321	0.300334	0.274014	0.197166
T˚C	0.229235	0.255033	0.261038	0.280396	0.272091	0.263451	0.232344
T˚C	0.197179	0.219	0.260339	0.255252	0.27076	0.219316	0.205447

## Sheet: Fig3
	No-stim	500 kHz 50% duty	500kHz 10% duty
	0.555868	0.613223	0.677638
	0.331608	0.670832	0.819391
	0.432787	0.844061	0.833085
	0.623358
mean	0.485905	0.709372	0.776705
std	0.129637	0.120148	0.086067

[truncated: 26 more sheets: Fig4b, Fig4b(heatmap_control), Fig4b(heatmap_stim), Fig4c, Fig4d, SI fig 4, SI fig 5, SI fig 6a, SI fig 6b, SI fig 9a, SI fig 12b, SI fig 12c, SI fig 13, SI fig 14a, SI fig 14b, SI fig 15a, SI fig 15b, SI fig 15c, SI fig 15e, SI fig 16 …]
